# Supplementary material for: Effects on tumor growth and immunosuppression of a modified Tα1 peptide along with its circular dichroism spectroscopy data
Source: Data Brief. 2018 Jul 29;20:126–31. doi: 10.1016/j.dib.2018.07.058 (PMC6088563; doi:10.1016/j.dib.2018.07.058)
Supplement: Supplementary file 2 — Supplementary material. [file mmc2.zip]

Archive with 13 entries (12 files):
- Data in Brief IJP/
- Data in Brief IJP/Data in Brief IJP .docx
- Data in Brief IJP/Fig 1. B16F10 model-Tα1-iRGD IFN-γ.csv
- Data in Brief IJP/Fig 1. B16F10 model-Tα1-iRGD IL-2.csv
- Data in Brief IJP/Fig 1. B16F10 model-Tα1-iRGD body weight.csv
- Data in Brief IJP/Fig 1. B16F10 model-Tα1-iRGD tumor volume.csv
- Data in Brief IJP/Fig 1. B16F10 model-Tα1-iRGD tumor weight.csv
- Data in Brief IJP/Fig 3. H460 model-Tα1-iRGD body weight.csv
- Data in Brief IJP/Fig 3. H460 model-Tα1-iRGD tumor volume.csv
- Data in Brief IJP/Fig 3. H460 model-Tα1-iRGD tumor weight.csv
- Data in Brief IJP/Fig 5. HC+Tα1-iRGD.csv
- Data in Brief IJP/Fig 7. Half TFA-Ta1-irgd H2O.csv
- Data in Brief IJP/Fig 7. Half TFA-Ta1-irgd_merge.csv
