# Supplementary material for: Effects on tumor growth and immunosuppression of a modified Tα1 peptide along with its circular dichroism spectroscopy data
Source: Data Brief. 2018 Jul 29;20:126–31. doi: 10.1016/j.dib.2018.07.058 (PMC6088563; doi:10.1016/j.dib.2018.07.058)
Supplement: Supplementary file 2 — Supplementary material. [file mmc2.zip › Data in Brief IJP/Fig 1. B16F10 model-Tα1-iRGD IFN-γ.csv]

					blankmean
	blank	0.063482262	0.068426187	0.077773181	0.069893877
concentration	standard				standard mean	blankmean	standard mean-blankmean
ng/L	800	1.38566944	1.649827842	1.704566631	1.580021304	0.069893877	1.510127428
	400	1.001550123	0.912244646	1.100007051	1.004600607	0.069893877	0.93470673
	200	0.561050625	0.516330273	0.592322539	0.556567812	0.069893877	0.486673936
	100	0.291879368	0.363446499	0.293738281	0.316354716	0.069893877	0.246460839
	50	0.18001899	0.204819674	0.199429108	0.194755924	0.069893877	0.124862048
	25	0.119963005	0.120535531	0.107647559	0.116048698	0.069893877	0.046154822
	concentrationng/L	standard mean-blankmean	concentrationng/L
	400	0.93470673	400
	200	0.486673936	200
	100	0.246460839	100
	50	0.124862048	50
	25	0.046154822	25
					sample mean	SD value	423.27*SD	T-Test	T¦Á1	T¦Á1-iRGD	Paclitaxol
PBS	0.071320943	0.072565164	0.070256969	0.071297136	0.071360053	0.000944206	0.399654005	PBS	7.42103E-05	0.000196015	0.000289755
T¦Á1	0.0857249	0.088609926	0.090771731	0.083575773	0.087170582	0.003165051	1.339670952	T¦Á1		0.004754783	0.136520521
T¦Á1-iRGD	0.107571148	0.098874951	0.105637759	0.120615436	0.108174824	0.009093177	3.848868879	T¦Á1-iRGD			0.002080733
Paclitaxol	0.087686628	0.081127088	0.081254913	0.083475873	0.083386125	0.003063097	1.296517269
standard curveY=423.27X
	sample concentrationng/L
PBS	30.20456957	0.399654005
T¦Á1	36.89669242	1.339670952
T¦Á1-iRGD	45.78715761	3.848868879
Paclitaxol	35.29484531	1.296517269
