# Supplementary material for: Effects on tumor growth and immunosuppression of a modified Tα1 peptide along with its circular dichroism spectroscopy data
Source: Data Brief. 2018 Jul 29;20:126–31. doi: 10.1016/j.dib.2018.07.058 (PMC6088563; doi:10.1016/j.dib.2018.07.058)
Supplement: Supplementary file 2 — Supplementary material. [file mmc2.zip › Data in Brief IJP/Fig 1. B16F10 model-Tα1-iRGD IL-2.csv]

				mean
blank	0.064069401	0.062631742	0.057667355	0.061456166
standard				standard Æ·mean	blankmean	standard -blankmean
1200	1.46798036	1.492622201	1.698794429	1.55313233	0.061456166	1.491676164
600	1.124713484	1.376378033	1.16817482	1.223088779	0.061456166	1.161632613
300	0.710310289	0.652977533	0.735594261	0.699627361	0.061456166	0.638171195
150	0.339808585	0.329312379	0.324840762	0.331320575	0.061456166	0.269864409
75	0.23082043	0.224690018	0.211055685	0.222188711	0.061456166	0.160732545
37.5	0.129168394	0.193505393	0.148135372	0.156936386	0.061456166	0.09548022
	standard -blank	concentration ng/L	standard -blankmean
	1.161632613	600	1.161632613
	0.638171195	300	0.638171195
	0.269864409	150	0.269864409
	0.160732545	75	0.160732545
	0.09548022	37.5	0.09548022
				mean	SD value	506.61*SD	T-Test	T¦Á1	T¦Á1-iRGD	Paclitaxol
PBS	0.082189276	0.085975737	0.08815862	0.085441211	0.003020357	1.530143138	PBS	0.006553375	0.03359333	0.723777426
T¦Á1	0.095561792	0.0948893	0.098744434	0.096398509	0.002059268	1.04324589	T¦Á1		0.060488402	0.249679111
T¦Á1-iRGD	0.176488221	0.11258161	0.143943957	0.144337929	0.031955127	16.1887869	T¦Á1-iRGD			0.044129368
Paclitaxol	0.076931319	0.098439873	0.088293607	0.087888266	0.010760005	5.451126011
standard curveY=506.61X
	IL-2 concentrationng/L
PBS	43.28537191	1.530143138
T¦Á1	48.83644844	1.04324589
T¦Á1-iRGD	73.12303816	16.1887869
Paclitaxol	44.52507465	5.451126011
