# Supplementary material for: Effects on tumor growth and immunosuppression of a modified Tα1 peptide along with its circular dichroism spectroscopy data
Source: Data Brief. 2018 Jul 29;20:126–31. doi: 10.1016/j.dib.2018.07.058 (PMC6088563; doi:10.1016/j.dib.2018.07.058)
Supplement: Supplementary file 2 — Supplementary material. [file mmc2.zip › Data in Brief IJP/Fig 1. B16F10 model-Tα1-iRGD body weight.csv]

		D1	D2	D3	D4	D5	D6	D7	D8	D9	D10
PBS	1	13.4	13.8	14.4	14.5	14.8	14.7	14.5	15.4	15.4	17
	2	14.6	15.0	15.0	14.7	14.5	15.1	15	15.2	16	16.2
	3	16.5	17.2	17.4	18.0	17.7	17.2	17.2	17.8	18	18.3
	4	16	16.4	16.4	16.7	16.3	16.7	16.6	17.1	17.2	16.9
	5	16.5	16.1	16.5	16.7	16.3	16.2	16.4	17	16.9	15.2
	6	16	16.6	16.9	17.6	16.9	17.5	17.2	17.5	17.7	17.8
	7	15	15.6	15.6	15.9	15.7	15.9	16.2	16.1	16.6	16.8
	8	15.7	16.3	17.2	17.6	17.4	17.2	17	17.5	16.6	16.8
	mean	15.4625	15.875	16.175	16.4625	16.2	16.3125	16.2625	16.7	16.8	16.875
	SD	1.068961445	1.064693115	1.075373689	1.327659057	1.152636729	1.027392678	1.009862084	1.002853073	0.853563957	0.939224604
T¨»1	1	15.4	15.8	16.2	16.3	16.4	16.1	16.1	16.5	16.4	16.6
	2	16.9	17.6	16.4	16.8	16.5	16.8	16.5	16.2	17.1	17.4
	3	16.2	16.8	15.9	15.5	15.6	16	15.9	16.1	16.1	16.3
	4	14.4	14.8	14.7	14.5	14.7	14.5	14.5	15.2	15.4	16.1
	5	16.6	16.9	16.7	17.1	17.0	17.2	16.6	17.1	16.9	17.6
	6	16	16.1	16.4	17.0	17.2	17.3	17.1	17.4	17.6	18.1
	7	15.9	16.9	16.7	17.2	17.0	17.2	17.2	17.5	17.6	17.9
	8	16.4	16.9	17.3	17.3	16.8	16.6	17.2	17.3	17.4	17.7
	mean	15.975	16.475	16.2875	16.4625	16.4	16.4625	16.3875	16.6625	16.8125	17.2125
	SD	0.783308004	0.871370021	0.762397534	0.989859297	0.850210058	0.934936973	0.907803471	0.80522845	0.788194139	0.767998326
T¨»1-iRGD	1	14.6	14.8	14.7	14.5	14.5	14.2	14.1	14.5	15.2	15.8
	2	15.3	15.6	15.7	15.6	15.9	15.4	15.4	16	16.3	16.3
	3	16	16.6	17.1	17.2	17.2	16.6	16.4	17.2	17.9	18
	4	16.4	16.7	16.9	17.1	17.5	17	16.8	17.4	17.8	17.3
	5	16.7	17.6	17.6	17.8	17.3	17.2	17.5	18.1	18.7	18.7
	6	16.8	17.6	17.5	17.9	17.2	17.1	17.1	17.6	18.1	18.5
	7	16.8	16.9	17.0	17.0	17.6	17.2	17	17.7	18	18.2
	8	14.1	14.4	14.2	13.9	14.0	13.9	13.3	13.5	14.4	15	D1
	mean	15.8375	16.275	16.3375	16.375	16.4	16.075	15.95	16.5	17.05	17.225	D10		MAX		MIN
	SD	1.054158432	1.215083771	1.305961605	1.521042875	1.432280898	1.384351318	1.535298947	1.680136049	1.559303874	1.372953022		PBS	T¨»1	T¨»1-iRGD	Paclitaxol
Paclitaxol	1	16	16.0	16.4	16.3	16.3	16.4	15.5	15.3	15	14.5	1	17	16.6	15.8	14.5
	2	16	16.8	16.6	16.8	17.0	16.6	16.4	15.9	15.5	14.8	2	16.2	17.4	16.3	14.8
	3	15.8	16.2	16.8	16.2	16.3	16.1	16	16	15.6	15.1	3	18.3	16.3	18	15.1
	4	14.8	14.8	15.0	15.0	15.1	15.3	14.8	14.4	14.1	14	4	16.9	16.1	17.3	14
	5	15.9	16.3	17.0	17.1	17.2	17.1	16.7	16.6	16.7	15.8	5	15.2	17.6	18.7	15.8
	6	15.8	16.1	15.8	16.0	16.8	15.5	15	15.3	15.2	15.5	6	17.8	18.1	18.5	15.5
	7	15.4	15.6	15.8	16.2	15.5	16.4	17	16.7	16.5	16.1	7	16.8	17.9	18.2	16.1
	8	14.4	14.7	15.0	15.2	15.2	15.3	15.1	15.2	15.1	14.5	8	16.8	17.7	15	14.5
	mean	15.5125	15.8125	16.05	16.1	16.175	16.0875	15.8125	15.675	15.4625	15.0375		T-Test	T¨»1	T¨»1-iRGD	Paclitaxol
	SD	0.603412912	0.735696948	0.776438757	0.715142343	0.820713975	0.66211242	0.833987838	0.774135462	0.836553303	0.720986427					4.29303E-05
		D1	D2	D3	D4	D5	D6	D7	D8	D9	D10
V	PBS	15.4625	15.875	16.175	16.4625	16.2	16.3125	16.2625	16.7	16.8	16.875
	T¦Á1	15.975	16.475	16.2875	16.4625	16.4	16.4625	16.3875	16.6625	16.8125	17.2125
	T¦Á1-iRGD	15.8375	16.275	16.3375	16.375	16.4	16.075	15.95	16.5	17.05	17.225
	Paclitaxol	15.5125	15.8125	16.05	16.1	16.175	16.0875	15.8125	15.675	15.4625	15.0375
		D1	D2	D3	D4	D5	D6	D7	D8	D9	D10
SD	PBS	1.068961445	1.064693115	1.075373689	1.327659057	1.152636729	1.027392678	1.009862084	1.002853073	0.853563957	0.939224604
	T¦Á1	0.783308004	0.871370021	0.762397534	0.989859297	0.850210058	0.934936973	0.907803471	0.80522845	0.788194139	0.767998326
	T¦Á1-iRGD	1.054158432	1.215083771	1.305961605	1.521042875	1.432280898	1.384351318	1.535298947	1.680136049	1.559303874	1.372953022
	Paclitaxol	0.603412912	0.735696948	0.776438757	0.715142343	0.820713975	0.66211242	0.833987838	0.774135462	0.836553303	0.720986427
