# Supplementary material for: Effects on tumor growth and immunosuppression of a modified Tα1 peptide along with its circular dichroism spectroscopy data
Source: Data Brief. 2018 Jul 29;20:126–31. doi: 10.1016/j.dib.2018.07.058 (PMC6088563; doi:10.1016/j.dib.2018.07.058)
Supplement: Supplementary file 2 — Supplementary material. [file mmc2.zip › Data in Brief IJP/Fig 1. B16F10 model-Tα1-iRGD tumor volume.csv]

		1day					2day					3day					4day					5day					6day					7day					8day					9day					10day
		20170325					20170326					20170327					20170328					20170329					20170330					20170331					20170401					20170402					20170403
		a	b	volume	mean	SD	a	b	volume	mean	SD	a	b	volume	mean	SD	a	b	volume	mean	SD	a	b	volume	mean	SD	a	b	volume	mean	SD	a	b	volume	mean	SD	a	b	volume	mean	SD	a	b	volume	mean	SD	a	b	volume
PBS	1	6.45	5.25	88.89	90.58385519	28.01155678	6.75	5.45	100.2459375	103.2889009	29.37720517	7.05	5.7	114.52725	116.8118507	29.8012352	7.6	6.02	137.71352	143.8267218	38.96329235	8.15	6.6	177.51	177.8559931	51.01443918	8.86	7.27	234.14	226.9856896	62.23243468	9.49	8.48	341.214848	303.1708358	89.76150853	11.74	9.59	539.852747	511.7973436	166.0556582	14.21	10.31	755.2337905	768.8868256	234.4942892	15.31	11.5	1012.37375
	2	6.17	5.22	84.06			6.5	5.48	97.5988			7.01	5.9	122.00905			7.8	6.36	157.75344			8.1	6.93	194.5			8.97	7.65	262.47			10.7	8.25	364.134375			12.69	9.5	572.63625			14.7	10.62	828.96534			16.77	11.62	1132.179594
	3	6.84	4.98	84.82			7.15	5.25	98.5359375			6.81	5.79	114.1495605			7.13	6.4	146.0224			7.69	6.6	167.49			8.25	7.22	215.03			8.6	7.84	264.30208			9.25	8.58	340.47585			12.63	10.86	744.788574			13.24	11.88	934.309728
	4	5.26	4.73	58.84			5.71	5.05	72.8096375			6.2	5.16	82.53936			7.1	5.3	99.7195			8.04	5.8	135.23			8.8	6.3	174.64			9.25	7.45	256.6990625			11.07	8.94	442.377126			14.02	10.17	725.036589			16.13	10.4	872.3104
	5	6.33	5	79.13			6.53	5.25	89.9915625			6.74	5.35	96.457825			7.16	5.5	108.295			7.32	5.9	127.4			7.75	6.5	163.72			8.31	7.06	207.100158			10.68	9.84	517.048704			12.6	10	630			13.33	10.24	698.875904
	6	7.09	6.43	146.57			7.26	6.67	161.494707			7.59	6.6	165.3102			7.8	6.9	185.679			8.6	7.3	229.15			9	7.75	270.28			10.8	8.5	390.15			12.83	9.57	587.5171335			13.7	10.41	742.321485			14.73	10.5	811.99125
	7	7.26	5.63	115.06			7.6	5.85	130.0455			8.2	6.11	153.06161			8.61	6.95	207.9422625			9.5	7.5	267.19			9.9	8.26	337.73			10.85	8.85	424.8995625			14.83	10.5	817.50375			16.86	12.3	1275.3747			18.2	12.92	1519.03024
	8	5.45	4.97	67.31			5.7	5.15	75.589125			6.04	5.35	86.43995			6.64	5.69	107.488652			6.91	6	124.38			7.59	6.45	157.88			7.88	6.7	176.8666			9.54	7.62	276.967188			11.17	8.97	449.3741265			11.3	9.37	496.052485
T¨»1	1	6.94	5.31	97.84	87.03537156	12.41354203	7.26	5.48	109.010352	97.65730506	17.08285558	7.47	5.58	116.294454	110.0779736	20.9837072	7.9	6.07	145.537355	131.6202275	31.91371117	8.3	6.4	169.98	152.7688895	45.77239211	9.09	7.2	235.61	190.5504598	60.59342309	10.2	7.7	302.379	242.3822466	109.8271727	12.84	8.74	490.408392	417.9545065	164.0693898	14.31	9.38	629.528382	546.9264364	233.5452626	15.65	10.89	927.9831825
	2	6.3	4.88	75.02			6.6	5.05	84.15825			7.09	5.25	97.7090625			7.3	5.76	121.09824			7.6	6.06	139.55			8.13	6.4	166.5			8.56	6.98	208.523312			10.6	8.74	404.85428			11.38	9.21	482.649129			11.92	9.5	537.89
	3	7.55	5.25	104.05			7.73	5.7	125.57385			8.15	6	146.7			8.4	6.5	177.45			8.5	7.04	210.64			8.66	7.5	243.56			8.95	7.7	265.32275			11.4	9.6	525.312			13	10.66	738.6314			14.21	11.34	913.671738
	4	6.3	5.04	80.02			6.48	5.15	85.9329			6.65	5.3	93.39925			7.3	5.45	108.414125			7.8	5.6	122.3			8.48	6.4	173.67			8.83	6.68	197.007896			9.4	7.52	265.78688			9.5	7.98	302.4819			11.17	8.95	447.3724625
	5	6.4	5.21	86.86			6.4	5.41	93.65792			6.85	5.6	107.408			7.14	6	128.52			7.5	6.26	146.95			7.95	6.8	183.8			8.4	7.64	245.15232			10.79	8.8	417.7888			12.25	9.96	607.6098			13.81	10.64	781.712288
	6	6.26	5.52	95.37			6.46	5.73	106.050267			6.6	5.8	111.012			6.8	5.85	116.3565			6.99	5.92	122.49			7.41	6.16	140.59			7.85	6.2	150.877			8.3	7.6	239.704			8.5	7.84	261.2288			10.09	8.74	385.375442
	7	6.82	5.14	90.09			7.08	5.45	105.14685			7.38	5.9	128.4489			8.4	6.4	172.032			8.96	7.04	222.04			9.4	7.77	283.75			10.6	9.37	465.32357			12.94	10.6	726.9692			14.6	11.44	955.37728			15.5	11.94	1104.8679
	8	5.45	4.96	67.04			5.67	5.03	71.7280515			5.96	5.17	79.652122			6.18	5.2	83.5536			6.4	5.25	88.2			6.9	5.3	96.91			7.3	5.35	104.472125			9.7	7.5	272.8125			10.76	8.6	397.9048			11.29	8.95	452.1786125
T¨»1-iRGD	1	5.57	4.7	61.52	82.76368944	20.69363141	5.38	4.8	61.9776	90.85640063	23.69162292	5.5	4.87	65.221475	100.3018908	26.99894764	5.8	4.92	70.19856	114.0327963	30.64805323	5.87	4.98	72.79	132.0846571	36.75949954	6.03	5.2	81.53	175.2677813	54.88947468	6.3	5.25	86.821875	211.4480838	74.73832991	6.9	6.01	124.614345	358.3056803	129.0917584	7.56	6.51	160.196778	475.953976	167.4161761	7.8	7.3	207.831
	2	5.67	4.95	69.46			5.75	5.12	75.3664			5.96	5.2	80.5792			6.15	5.45	91.3351875			6.47	5.75	106.96			7.13	6.17	135.72			7.7	6.55	165.174625			9.7	8.2	326.114			11.5	9.22	488.7983			12.28	10.05	620.15535
	3	5.8	4.1	48.75			5.95	4.3	55.00775			5.97	4.6	63.1626			6.2	4.95	75.95775			6.62	5.28	92.28			7.2	6.08	133.08			7.4	6.4	151.552			8.9	7.47	248.314005			10.62	8.18	355.304844			11.29	8.64	421.396992
	4	6.04	5.36	86.76			6.27	5.6	98.3136			6.52	5.9	113.4806			6.85	6.14	129.12113			7.25	6.5	153.16			8	7	196			9.28	7.4	254.0864			11.25	9.6	518.4			12.96	10.2	674.1792			13.42	10.64	759.636416
	5	6.54	5.56	101.09			6.81	5.78	113.755602			7.01	6.08	129.567232			7.34	6.27	144.278343			7.68	6.68	171.35			8.27	7.51	233.21			9.05	7.8	275.301			10.7	8.98	431.42614			11.64	9.53	528.577638			12.18	10.01	610.218609
	6	6.78	5.64	107.83			6.99	5.8	117.5718			7.18	6.01	129.671159			7.42	6.35	149.596475			7.8	6.5	164.78			8.4	7.06	209.34			8.72	7.25	229.1725			10.76	7.98	342.600552			11.85	8.36	414.09588			12.37	9.08	509.930984
	7	7.96	4.79	91.32			8.16	4.96	100.374528			8.2	5.14	108.32036			8.6	5.4	125.388			8.74	6	157.32			9.36	7.14	238.58			10.55	7.78	319.28731			12.9	8.7	488.2005			14.16	9.64	657.941568			15.18	10.24	795.869184
	8	6.26	5.52	95.37			6.5	5.67	104.483925			6.8	5.75	112.4125			7.14	5.95	126.386925			7.3	6.15	138.05			7.6	6.78	174.68			8.2	7.16	210.18896			10.22	8.7	386.7759			11.47	9.6	528.5376			12.04	9.8	578.1608
Paclitaxol	1	6.27	5.4	91.42	83.16506738	14.44352287	6.49	5.55	99.9541125	90.97051325	17.18083753	6.68	5.6	104.7424	98.30306231	19.42240746	6.99	5.74	115.151862	110.3256015	19.97998539	7.05	5.95	124.79	120.9455033	19.60330413	7.4	6.2	142.23	147.3717056	26.74658917	7.45	6.4	152.576	165.7223012	32.52246713	8.94	7.02	220.283388	242.6454959	56.46346315	9	7.4	246.42	299.4686446	98.58539306	9.2	7.64	268.50016
	2	6.55	5.21	88.9			6.67	5.3	93.68015			6.79	5.38	98.266238			6.98	5.5	105.5725			7.23	5.74	119.11			7.46	6.33	149.46			7.58	6.58	164.093356			8.11	7.37	220.2550295			9.17	7.76	276.097696			9.34	7.96	295.898672
	3	5.4	4.82	62.73			5.47	4.95	67.0143375			5.65	5.08	72.90308			6.05	5.48	90.84196			6.25	5.68	100.82			6.9	6.02	125.03			7	6.45	145.60875			8.4	7.5	236.25			8.43	7.53	238.9942935			8.91	7.97	282.9856095
	4	5.34	5.05	68.09			5.62	5.2	75.9824			5.73	5.35	82.0034625			6.04	5.57	93.695198			6.2	5.65	98.96			6.6	5.7	107.22			6.8	5.96	120.77344			7.36	6.4	150.7328			8.32	6.8	192.3584			8.75	6.9	208.29375
	5	6.61	5.55	101.8			6.75	5.7	109.65375			6.99	5.92	122.487168			7.22	6.14	136.095556			7.3	6.24	142.12			7.64	6.53	162.89			8.1	6.9	192.8205			8.53	7.7	252.87185			8.67	7.91	271.2327135			9.6	8.7	363.312
	6	6.41	5.45	95.2			6.53	5.52	99.485856			6.7	5.6	105.056			6.88	5.87	118.531736			7.31	6.05	133.78			7.85	6.47	164.3			8.07	6.81	187.1275635			9.7	8.5	350.4125			10.4	9.8	499.408			12.28	10.01	615.228614
	7	6.11	5.37	88.1			6.8	5.7	110.466			6.97	5.95	123.3777125			7.15	6.2	137.423			7.41	6.32	147.99			7.8	7.05	193.84			8.29	7.3	220.88705			9.28	7.7	275.1056			10.43	8.66	391.102054			11.03	9.12	458.706816
	8	5.44	5.04	69.09			5.5	5.1	71.5275			5.63	5.25	77.5884375			5.85	5.4	85.293			6.4	5.59	99.99			6.95	6.21	134.01			7.15	6.3	141.89175			8.5	7.44	235.2528			9.7	7.6	280.136			10.7	8.3	368.5615
		PBS	T¨»1	T¨»1-iRGD	Paclitaxol
		1085.899254	1142.5376	274.36	391.6125
		1570.620968	908.714212	826.9776	330.1484
		1191.136894	1268.97952	505.97348	499.234
		1149.0967	744.923824	855.363402	275.216156
		1295.932688	1037.665607	912.22546	504.419935
		974.221312	514.4305465	773.113125	824.0616
		1974.19385	1260.759984	937.61982	638.666
		752.130625	748.4442525	751.712	533.2964
																																																volume	PBS
																																																	0.9425
																																																	1.432
																																																	0.9643
																																																	0.9232
																																																	1.2708
																																																	0.7661
																																																	1.4147
																																																	0.7522
																																																	PBS
																																																PBS
		PBS	T¦Á1	T¦Á1-iRGD	Paclitaxol
	1	0.9425	1.1816	0.363	0.1451
	2	1.432	1.0059	0.5361	0.3202
	3	0.9643	1.2232	0.3771	0.4598
	4	0.9232	0.4923	0.6257	0.1935
	5	1.2708	0.956	0.6649	0.2789
	6	0.7661	0.4561	0.5137	0.6876
	7	1.4147	1.6435	1.1793	0.5975
	8	0.7522	0.7031	0.4739	0.4005
		PBS	T¦Á1	T¦Á1-iRGD	Paclitaxol
	mean	1.058225	0.9577125	0.5917125	0.3853875
	SD	0.275526653	0.401121661	0.259999189	0.189826089
		T-Test	T¦Á1	T¦Á1-iRGD	Paclitaxol
		PBS	0.56838025	0.003656295	5.60E-05
		T¦Á1		0.048094621	0.00263642
		T¦Á1-iRGD			0.091358052
[truncated: 10 more columns]
