# Supplementary material for: Effects on tumor growth and immunosuppression of a modified Tα1 peptide along with its circular dichroism spectroscopy data
Source: Data Brief. 2018 Jul 29;20:126–31. doi: 10.1016/j.dib.2018.07.058 (PMC6088563; doi:10.1016/j.dib.2018.07.058)
Supplement: Supplementary file 2 — Supplementary material. [file mmc2.zip › Data in Brief IJP/Fig 1. B16F10 model-Tα1-iRGD tumor weight.csv]

	PBS	T¦Á1	T¦Á1-iRGD	Paclitaxol
1	0.9425	1.1816	0.363	0.1451
2	1.432	1.0059	0.5361	0.3202
3	0.9643	1.2232	0.3771	0.4598
4	0.9232	0.4923	0.6257	0.1935
5	1.2708	0.956	0.6649	0.2789
6	0.7661	0.4561	0.5137	0.6876
7	1.4147	1.6435	1.1793	0.5975
8	0.7522	0.7031	0.4739	0.4005
	PBS	T¦Á1	T¦Á1-iRGD	Paclitaxol
mean	1.058225	0.9577125	0.5917125	0.3853875
SD	0.275526653	0.401121661	0.259999189	0.189826089
	T-Test	T¦Á1	T¦Á1-iRGD	Paclitaxol
	PBS	0.56838025	0.003656295	5.6048E-05
	T¦Á1		0.048094621	0.00263642
	T¦Á1-iRGD			0.091358052
