# Supplementary material for: Effects on tumor growth and immunosuppression of a modified Tα1 peptide along with its circular dichroism spectroscopy data
Source: Data Brief. 2018 Jul 29;20:126–31. doi: 10.1016/j.dib.2018.07.058 (PMC6088563; doi:10.1016/j.dib.2018.07.058)
Supplement: Supplementary file 2 — Supplementary material. [file mmc2.zip › Data in Brief IJP/Fig 3. H460 model-Tα1-iRGD body weight.csv]

PBS		D1	D2	D3	D4	D5	D6	D7	D8	D9	D10	D11
	¢Ù	13.3	15.9	16.7	16.3	16.8	16.7	16.5	16.4	17.1	17.1	17.5
	¢Ú	16.6	18.5	19.2	19.2	20	20.1	20.5	20.5	21	21.1	21.4
	¢Û	16.1	16.8	16.8	16.6	16.8	17.1	17.2	17.2	18.1	17.9	17.6
	¢Ü	16.8	15.8	17.3	17.4	17.7	17.7	17.8	18	18.3	18.6	18.7
	¢Ý	15.8	17.2	16.1	16.2	16.7	16.6	16.6	17	17.3	17.4	17.3
	¢Þ	15.1	16.4	16.9	16.5	17	15.7	16	15.8	16.1	16.3	16.4
	¢ß	15.7	16.5	17.3	17.3	17.4	17.4	17.3	17.7	17.8	18.3	18.6
	mean	15.62857143	16.72857143	17.18571429	17.07142857	17.48571429	17.32857143	17.41428571	17.51428571	17.95714286	18.1	18.21428571
	SD	1.174328582	0.919627254	0.977119187	1.04835472	1.166802713	1.381682894	1.484844067	1.512645113	1.529550198	1.530795	1.609791468
T¦Á1		D1	D2	D3	D4	D5	D6	D7	D8	D9	D10	D11
	¢Ù	17.7	17.3	17.5	17.2	17.3	17.5	17.8	17.9	18.3	18.8	19
	¢Ú	19.4	19	19	19.4	19.1	19.2	19.6	19.5	20.2	20.4	20.4
	¢Û	18.2	17.7	18	17.8	17.6	17.7	18	18.3	18.7	18.7	19
	¢Ü	15.9	16.4	16.5	16.8	17.2	17.3	17.7	17.7	18.1	18.4	18.3
	¢Ý	17.4	17.4	17.8	17.3	17.3	17.3	17	17.1	17.3	17.9	17.9
	¢Þ	16.9	16.3	16.8	17.2	17.1	16.8	17.7	17.8	17.7	18.3	18.5
	¢ß	16.8	17.2	17.8	17.8	18.2	18.2	18.6	19.4	19.4	20	19.8
	mean	17.47142857	17.32857143	17.62857143	17.64285714	17.68571429	17.71428571	18.05714286	18.24285714	18.52857143	18.92857143	18.98571429
	SD	1.122072912	0.901321781	0.822018422	0.852168103	0.724404517	0.781938982	0.828366149	0.897881104	1.001189768	0.923244795	0.870686647
T¦Á1-iRGD		D1	D2	D3	D4	D5	D6	D7	D8	D9	D10	D11
	¢Ù	16.9	17.7	16.9	17.3	17.6	17.6	17.6	17.9	17.9	18.5	18.4
	¢Ú	17.3	17.2	17	17.2	17.5	17.6	17.7	17.6	17.9	18.7	18.2
	¢Û	16.4	18.2	18.3	19.5	20	20.3	20.7	21.3	21.2	21.6	21.1
	¢Ü	18.3	17.4	17.1	17.2	17.2	17.5	17.3	17.4	17.7	17.7	18.6
	¢Ý	14.3	18.9	17.9	18.2	18.1	17.8	17.8	18.2	18	18.6	19
	¢Þ	17.2	18.3	18.2	18.4	18.7	18.8	19.1	19.4	19.8	19.8	20.2
	¢ß	18.3	17.2	17.1	17.5	17.2	17.8	18.3	18.4	18.1	18.4	18.4
	mean	16.95714286	17.84285714	17.5	17.9	18.04285714	18.2	18.35714286	18.6	18.65714286	19.04285714	19.12857143
	SD	1.363643579	0.645128263	0.608276253	0.856348839	1.014654527	1.024695077	1.188636674	1.357694124	1.327726306	1.286930642	1.099567014
Tax		D1	D2	D3	D4	D5	D6	D7	D8	D9	D10	D11
	¢Ù	16.3	16.5	16.6	16	16.2	16.9	16.3	15.5	15.1	14.5	14.6
	¢Ú	18.3	18.4	18.3	17.9	17.2	16.6	16.2	15.6	15.1	14.7	14.8
	¢Û	16	16.9	17.2	17	17.9	18.1	18.2	17.6	16.8	17.1	17.3
	¢Ü	16.7	17.4	17.3	16.7	16.7	17	16.7	16.8	16.5	16.7	16.3
	¢Ý	15.1	15.8	16.1	15.8	16	16.2	15.7	15.3	15.1	14.9	14.8
	¢Þ	17	17.7	17.4	16.3	17	16.9	17.4	17.5	17.8	17.5	17.3
	¢ß	15.2	16.2	16.3	16	16.3	15.8	15.3	14.4	14.5	14.3	14.2
	mean	16.37142857	16.98571429	17.02857143	16.52857143	16.75714286	16.78571429	16.54285714	16.1	15.84285714	15.67142857	15.61428571
	SD	1.107119815	0.90816403	0.756558625	0.73872477	0.665475126	0.724404517	0.994748114	1.21380943	1.199801571	1.368349719	1.323415495
		D1	D2	D3	D4	D5	D6	D7	D8	D9	D10	D11							16
	PBS	15.62857143	16.72857143	17.18571429	17.07142857	17.48571429	17.32857143	17.41428571	17.51428571	17.95714286	18.1	18.21428571
	T¦Á1	17.47142857	17.32857143	17.62857143	17.64285714	17.68571429	17.71428571	18.05714286	18.24285714	18.52857143	18.92857143	18.98571429
	T¦Á1-iRGD	16.95714286	17.84285714	17.5	17.9	18.04285714	18.2	18.35714286	18.6	18.65714286	19.04285714	19.12857143
	Tax	16.37142857	16.98571429	17.02857143	16.52857143	16.75714286	16.78571429	16.54285714	16.1	15.84285714	15.67142857	15.61428571
		D1	D2	D3	D4	D5	D6	D7	D8	D9	D10	D11
	PBS	1.174328582	0.919627254	0.977119187	1.04835472	1.166802713	1.381682894	1.484844067	1.512645113	1.529550198	1.530795	1.609791468
	T¦Á1	1.122072912	0.901321781	0.822018422	0.852168103	0.724404517	0.781938982	0.828366149	0.897881104	1.001189768	0.923244795	0.870686647
	T¦Á1-iRGD	1.363643579	0.645128263	0.608276253	0.856348839	1.014654527	1.024695077	1.188636674	1.357694124	1.327726306	1.286930642	1.099567014
	Tax	1.107119815	0.90816403	0.756558625	0.73872477	0.665475126	0.724404517	0.994748114	1.21380943	1.199801571	1.368349719	1.323415495
	PBS	T¦Á1	T¦Á1-iRGD	Tax
¢Ù	17.5	19	18.4	14.6
¢Ú	21.4	20.4	18.2	14.8
¢Û	17.6	19	21.1	17.3
¢Ü	18.7	18.3	18.6	16.3
¢Ý	17.3	17.9	19	14.8
¢Þ	16.4	18.5	20.2	17.3
¢ß	18.6	19.8	18.4	14.2
mean	18.21428571	18.98571429	19.12857143	15.61428571
SD	1.609791468	0.870686647	1.099567014	1.323415495
P		0.286600065	0.238380036	0.006329989
