# Supplementary material for: Effects on tumor growth and immunosuppression of a modified Tα1 peptide along with its circular dichroism spectroscopy data
Source: Data Brief. 2018 Jul 29;20:126–31. doi: 10.1016/j.dib.2018.07.058 (PMC6088563; doi:10.1016/j.dib.2018.07.058)
Supplement: Supplementary file 2 — Supplementary material. [file mmc2.zip › Data in Brief IJP/Fig 3. H460 model-Tα1-iRGD tumor volume.csv]

		D1						D2						D3							D4						D5						D6							D7						D8
	PBS		a(mm)	b(mm)	V£¨mm3£©		+		a(mm)	b(mm)	V£¨mm3£©		+		a(mm)	b(mm)	V£¨mm3£©		+	PBS		a(mm)	b(mm)	V£¨mm3£©		+		a(mm)	b(mm)	V£¨mm3£©		+		a(mm)	b(mm)	V£¨mm3£©		+	PBS		a(mm)	b(mm)	V£¨mm3£©		+		a(mm)	b(mm)	V£¨mm3£©
		¢Ù	6.31	5.47	94.4004395		27.8881765	¢Ù	6.53	6.12	122.288616		75.854208	¢Ù	8.52	6.82	198.142824		96.4792375		¢Ù	9.23	7.99	294.6220615		109.5679385	¢Ù	9.98	9	404.19		81.656944	¢Ù	10.37	9.68	485.846944		169.830468		¢Ù	11.54	10.66	655.677412		145.525988	¢Ù	12.33	11.4	801.2034
		¢Ú	6.19	5.38	89.582918		44.9351405	¢Ú	7.97	5.81	134.5180585		70.5407895	¢Ú	8.09	7.12	205.058848		65.230934		¢Ú	9.31	7.62	270.289782		48.822228	¢Ú	9.8	8.07	319.11201		162.3409935	¢Ú	10.47	9.59	481.4530035		26.459784		¢Ú	10.47	9.85	507.9127875		49.6272765	¢Ú	10.47	10.32	557.540064
		¢Û	6.16	5.89	106.851668		50.338957	¢Û	6.9	6.75	157.190625		82.356802	¢Û	8.54	7.49	239.547427		45.409645		¢Û	9.04	7.94	284.957072		48.354813	¢Û	9.7	8.29	333.311885		197.8835035	¢Û	11.13	9.77	531.1953885		104.2241115		¢Û	11.1	10.7	635.4195		91.12587	¢Û	11.4	11.29	726.54537
		¢Ü	7.59	4.82	88.166958		52.453938	¢Ü	9.23	5.52	140.620896		33.313878	¢Ü	10.27	5.82	173.934774		140.225355		¢Ü	12.02	7.23	314.160129		69.1101545	¢Ü	13.03	7.67	383.2702835		247.3468685	¢Ü	13.46	9.68	630.617152		67.060198		¢Ü	14.83	9.7	697.67735		157.220338	¢Ü	14.99	10.68	854.897688
		¢Ý	8.09	4.8	93.1968		43.42365	¢Ý	9	5.51	136.62045		101.0420125	¢Ý	10.13	6.85	237.6624625		175.2491535		¢Ý	11.93	8.32	412.911616		110.44458	¢Ý	12.98	8.98	523.356196		210.4269665	¢Ý	14.53	10.05	733.7831625		113.4880875		¢Ý	15.37	10.5	847.27125		189.518058	¢Ý	16.56	11.19	1036.789308
		¢Þ	8.8	4.91	106.07564		59.426616	¢Þ	10.48	5.62	165.502256		110.475172	¢Þ	11.46	6.94	275.977428		-268.107428		¢Þ	13.51	7.87	418.3837595		142.2519395	¢Þ	14.78	8.71	560.635699		168.9689885	¢Þ	15.35	9.75	729.6046875		190.6196885		¢Þ	16.63	10.52	920.224376		88.5387715	¢Þ	16.95	10.91	1008.763148
		¢ß	6.11	4.46	60.768838		11.7457545	¢ß	6.65	4.67	72.5145925		56.8571495	¢ß	8.31	5.58	129.371742		-122.471742		¢ß	9.38	6.9	223.2909		38.625833	¢ß	10.66	7.01	261.916733		125.594051	¢ß	10.88	8.44	387.510784		3.95768		¢ß	11.42	8.28	391.468464		169.126452	¢ß	12.88	9.33	560.594916
				mean	91.2918945		41.45889036			mean	132.7507849		75.7771445			mean	208.5279294		#VALUE!				mean	316.9450457		81.02535521			mean	397.9704009		170.6026165			mean	568.5730174		96.5200025				mean	665.0930199		127.2403934			mean	792.3334134
				SD	15.37476399					SD	30.24306176					SD	48.20570239						SD	73.00286496					SD	109.0461246					SD	132.7210012						SD	182.5229892					SD	193.1114506
		D1						D2						D3							D4						D5						D6							D7						D8
	T¦Á1		a(mm)	b(mm)	V£¨mm3£©				a(mm)	b(mm)	V£¨mm3£©				a(mm)	b(mm)	V£¨mm3£©			T¦Á1		a(mm)	b(mm)	V£¨mm3£©				a(mm)	b(mm)	V£¨mm3£©				a(mm)	b(mm)	V£¨mm3£©			T¦Á1		a(mm)	b(mm)	V£¨mm3£©				a(mm)	b(mm)	V£¨mm3£©
		¢Ù	6.88	5.04	87.381504		16.133648	¢Ù	7.54	5.24	103.515152		29.531398	¢Ù	8.19	5.7	133.04655		26.624682		¢Ù	8.96	5.97	159.671232		41.057764	¢Ù	9.62	6.46	200.728996		39.183404	¢Ù	10.5	6.76	239.9124		76.528176		¢Ù	10.73	7.68	316.440576		88.9950855	¢Ù	12.03	8.21	405.4356615
		¢Ú	6.7	4.71	74.316735		32.9268625	¢Ú	7.55	5.33	107.2435975		46.3466575	¢Ú	9.1	5.81	153.590255		109.969132		¢Ú	10.14	7.21	263.559387		68.280613	¢Ú	10.37	8	331.84		99.3772345	¢Ú	12.61	8.27	431.2172345		84.0115345		¢Ú	12.98	8.91	515.228769		59.939307	¢Ú	13.68	9.17	575.168076
		¢Û	9.15	5.03	115.7516175		74.431887	¢Û	10.89	5.91	190.1835045		120.44376	¢Û	11.69	7.29	310.6272645		49.7028105		¢Û	13.34	7.35	360.330075		74.289411	¢Û	14.07	7.86	434.619486		45.939663	¢Û	14.98	8.01	480.559149		50.3481825		¢Û	15.83	8.19	530.9073315		154.876106	¢Û	16.03	9.25	685.7834375
		¢Ü	7.16	5.03	90.577222		40.8132295	¢Ü	8.47	5.57	131.3904515		94.1850005	¢Ü	9.26	6.98	225.575452		30.0617625		¢Ü	9.89	7.19	255.6372145		80.5739735	¢Ü	11.46	7.66	336.211188		70.407766	¢Ü	11.72	8.33	406.618954		54.393057		¢Ü	12.38	8.63	461.012011		58.3055975	¢Ü	12.57	9.09	519.3176085
		¢Ý	6.78	5.42	99.585996		20.5961915	¢Ý	7.27	5.75	120.1821875		48.9445945	¢Ý	8.31	6.38	169.126782		35.5077525		¢Ý	9.09	6.71	204.6345345		12.6303615	¢Ý	9.18	6.88	217.264896		115.380404	¢Ý	10.66	7.9	332.6453		85.713894		¢Ý	11.08	8.69	418.359194		56.743091	¢Ý	11.3	9.17	475.102285
		¢Þ	6.45	5.89	111.8820225		25.837316	¢Þ	7.33	6.13	137.7193385		69.0112105	¢Þ	7.78	7.29	206.730549		22.5358575		¢Þ	8.13	7.51	229.2664065		23.3089935	¢Þ	8.52	7.7	252.5754		74.172232	¢Þ	10.16	8.02	326.747632		50.5087745		¢Þ	10.77	8.37	377.2564065		10.7334035	¢Þ	11.05	8.38	387.98981
		¢ß	7.01	4.24	63.011488		79.452128	¢ß	8.13	5.92	142.463616		119.4225035	¢ß	9.91	7.27	261.8861195		48.5151605		¢ß	10.1	7.84	310.40128		177.12512	¢ß	10.58	9.6	487.5264		136.333044	¢ß	10.98	10.66	623.859444		133.221102		¢ß	11.37	11.54	757.080546		178.967702	¢ß	12.64	12.17	936.048248
				mean	91.786655		41.45589464			mean	133.2425496		75.41216064			mean	208.6547103		46.1310225				mean	254.7857328		68.18089093			mean	322.9666237		82.97053536			mean	405.9371591		76.38924579				mean	482.3264049		86.93718464			mean	569.2635895
				SD	19.11826948					SD	29.10042684					SD	63.02531752						SD	66.48752547					SD	108.6816867					SD	124.4353977						SD	142.6162861					SD	191.1384529
		D1						D2						D3							D4						D5						D6							D7						D8
	T¦Á1-iRGD		a(mm)	b(mm)	V£¨mm3£©				a(mm)	b(mm)	V£¨mm3£©				a(mm)	b(mm)	V£¨mm3£©					a(mm)	b(mm)	V£¨mm3£©				a(mm)	b(mm)	V£¨mm3£©				a(mm)	b(mm)	V£¨mm3£©		+			a(mm)	b(mm)	V£¨mm3£©				a(mm)	b(mm)	V£¨mm3£©
		¢Ù	5.85	5.6	91.728		24.500466	¢Ù	7.08	5.73	116.228466		2.049678	¢Ù	7.13	5.76	118.278144		27.270231		¢Ù	7.5	6.23	145.548375		33.193865	¢Ù	8.95	6.32	178.74224		43.201185	¢Ù	9.46	6.85	221.943425		146.4708685		¢Ù	10.67	8.31	368.4142935		29.8572905	¢Ù	10.72	8.62	398.271584
		¢Ú	8.9	5.09	115.291045		39.621155	¢Ú	9.21	5.8	154.9122		69.70233	¢Ú	10.6	6.51	224.61453		70.23447		¢Ú	11.25	7.24	294.849		117.8379	¢Ú	12.58	8.1	412.6869		13.908668	¢Ú	12.94	8.12	426.595568		24.761344		¢Ú	13.36	8.22	451.356912		109.03133	¢Ú	14.44	8.81	560.388242
		¢Û	6.05	5.11	78.9891025		19.9078275	¢Û	7.4	5.17	98.89693		48.06947	¢Û	7	6.48	146.9664		43.2093		¢Û	7.44	7.15	190.1757		41.1190305	¢Û	8.29	7.47	231.2947305		70.135146	¢Û	8.73	8.31	301.4298765		73.3278675		¢Û	9.42	8.92	374.757744		75.7863005	¢Û	10.81	9.13	450.5440445
		¢Ü	5.88	4.94	71.746584		26.414666	¢Ü	6.49	5.5	98.16125		16.16505	¢Ü	8.14	5.3	114.3263		82.445256		¢Ü	8.98	6.62	196.771556		41.499178	¢Ü	9.67	7.02	238.270734		42.7969035	¢Ü	11.31	7.05	281.0676375		9.0062865		¢Ü	11.38	7.14	290.073924		69.801476	¢Ü	11.68	7.85	359.8754
		¢Ý	6.63	4.56	68.930784		25.875666	¢Ý	7.29	5.1	94.80645		38.493066	¢Ý	7.98	5.78	133.299516		26.1223215		¢Ý	8.43	6.15	159.4218375		91.7938225	¢Ý	9.2	7.39	251.21566		76.50629	¢Ý	9.99	8.1	327.72195		51.419376		¢Ý	10.52	8.49	379.141326		72.653072	¢Ý	10.84	9.13	451.794398
		¢Þ	6.15	5.95	108.8626875		7.8558015	¢Þ	6.42	6.03	116.718489		55.3375425	¢Þ	8.07	6.53	172.0560315		43.1577285		¢Þ	9.2	6.84	215.21376		41.3277735	¢Þ	9.87	7.21	256.5415335		34.1508505	¢Þ	10.88	7.31	290.692384		29.285966		¢Þ	11.75	7.38	319.97835		57.269376	¢Þ	12.12	7.89	377.247726
		¢ß	6.54	5.13	86.056263		5.102969	¢ß	6.64	5.24	91.159232		53.794723	¢ß	7.1	6.39	144.953955		34.4898325		¢ß	7.43	6.95	179.4437875		114.4094705	¢ß	9.16	8.01	293.853258		34.853778	¢ß	9.52	8.31	328.707036		172.292014		¢ß	10.76	9.65	500.99905		51.103501	¢ß	11.02	10.01	552.102551
				mean	88.800638		21.32550729			mean	110.1261453		40.51597993			mean	150.6421252		46.70416279				mean	197.346288					mean	266.0864366					mean	311.165411		72.36624607				mean	383.5316571		66.50033514			mean	450.0319922
				SD	17.80564808					SD	22.17423005					SD	37.95473362						SD	48.85277255						73.24402389						62.29809114							72.45345121						80.31725582
		D1						D2						D3							D4						D5						D6							D7						D8
	Tax		a(mm)	b(mm)	V£¨mm3£©				a(mm)	b(mm)	V£¨mm3£©				a(mm)	b(mm)	V£¨mm3£©					a(mm)	b(mm)	V£¨mm3£©				a(mm)	b(mm)	V£¨mm3£©				a(mm)	b(mm)	V£¨mm3£©		+	Tax		a(mm)	b(mm)	V£¨mm3£©				a(mm)	b(mm)	V£¨mm3£©
		¢Ù	7.58	5.6	118.8544		46.730643	¢Ù	8.06	6.41	165.585043		25.197457	¢Ù	8.5	6.7	190.7825		69.919708		¢Ù	8.84	7.68	260.702208		69.7312305	¢Ù	9.57	8.31	330.4334385		53.7887615	¢Ù	10.39	8.6	384.2222		24.655981		¢Ù	10.98	8.63	408.878181		40.273819	¢Ù	11.6	8.8	449.152
		¢Ú	6.39	5.25	88.0621875		23.024808	¢Ú	7.11	5.59	111.0869955		29.242578	¢Ú	8.43	5.77	140.3295735		15.978407		¢Ú	8.89	5.93	156.3079805		58.2237375	¢Ú	8.44	7.13	214.531718		79.200634	¢Ú	9.96	7.68	293.732352		15.474546		¢Ú	10.01	7.86	309.206898		45.198506	¢Ú	11.02	8.02	354.405404
		¢Û	5.97	4.68	65.378664		21.271248	¢Û	6.36	5.22	86.649912		32.510088	¢Û	6.62	6	119.16		33.072224		¢Û	7.72	6.28	152.232224		62.7220295	¢Û	8.27	7.21	214.9542535		156.8394185	¢Û	9.69	8.76	371.793672		19.503728		¢Û	9.88	8.9	391.2974		71.1041105	¢Û	9.89	9.67	462.4015105
		¢Ü	6.35	4.88	75.61072		2.024224	¢Ü	6.52	4.88	77.634944		2.1724245	¢Ü	6.73	4.87	79.8073685		2.1141675		¢Ü	6.88	4.88	81.921536		1.78608	¢Ü	7.03	4.88	83.707616		1.897702	¢Ü	7.16	4.89	85.605318		24.499658		¢Ü	8.02	5.24	110.104976		137.957824	¢Ü	9.06	7.4	248.0628
		¢Ý	6.5	4.91	78.351325		28.887677	¢Ý	7.41	5.38	107.239002		34.553598	¢Ý	8.43	5.8	141.7926		61.6680485		¢Ý	9.37	6.59	203.4606485		17.6334495	¢Ý	10.09	6.62	221.094098		73.605434	¢Ý	10.94	7.34	294.699532		98.151288		¢Ý	11.6	8.23	392.85082		61.28918	¢Ý	12	8.7	454.14
		¢Þ	6.73	5.2	90.9896		20.4734675	¢Þ	8.15	5.23	111.4630675		58.2189725	¢Þ	8.8	6.21	169.68204		41.1493		¢Þ	9.2	6.77	210.83134		58.76744	¢Þ	9.9	7.38	269.59878		79.0623675	¢Þ	10.55	8.13	348.6611475		103.5584725		¢Þ	11.6	8.83	452.21962		64.060188	¢Þ	11.99	9.28	516.279808
		¢ß	6.15	5.16	81.87372		14.0063175	¢ß	6.75	5.33	95.8800375		25.438725	¢ß	7.09	5.85	121.3187625		52.5234375		¢ß	8.76	6.3	173.8422		35.984482	¢ß	8.84	6.89	209.826682		39.156918	¢ß	9.5	7.24	248.9836		62.964671		¢ß	9.58	8.07	311.948271		32.7882915	¢ß	10.13	8.25	344.7365625
				mean	85.5886595		22.34548357			mean	107.9341431		29.61912043			mean	137.5532635		39.4893275				mean	177.042591		43.54977843			mean	220.5923694		69.07874793			mean	289.6711174		49.8297635				mean	339.5008809		64.667417			mean	404.1682979
				SD	16.91193351					SD	28.46888561					SD	36.11959146						SD	56.18757399					SD	74.59758269					SD	102.0652961						SD	113.5394001					SD	92.06719056
			F	L	R	Y	AE	AK	AR	AX	BD	BK	BQ	BW	CD	CJ	CP
	PBS		D1	D2	D3	D4	D5	D6	D7	D8	D9	D10	D11
		¢Ù	94.4004395	122.288616	198.142824	294.6220615	404.19	485.846944	655.677412	801.2034	878.14935	885.6783	935.33405
		¢Ú	89.582918	134.5180585	205.058848	270.289782	319.11201	481.4530035	507.9127875	557.540064	643.998924	721.77075	849.234375
		¢Û	106.851668	157.190625	239.547427	284.957072	333.311885	531.1953885	635.4195	726.54537	940.49852	1120.551085	1390.212
		¢Ü	88.166958	140.620896	173.934774	314.160129	383.2702835	630.617152	697.67735	854.897688	919.985976	1193.426865	1406.503046
		¢Ý	93.1968	136.62045	237.6624625	412.911616	523.356196	733.7831625	847.27125	1036.789308	1102.418182	1182.509306	1385.076875
		¢Þ	106.07564	165.502256	275.977428	418.3837595	560.635699	729.6046875	920.224376	1008.763148	1135.422921	1191.815169	1426.6647
		¢ß	60.768838	72.5145925	129.371742	223.2909	261.916733	387.510784	391.468464	560.594916	610.4179875	663.3957155	763.678294
		mean	91.2918945	132.7507849	208.5279294	316.9450457	397.9704009	568.5730174	665.0930199	792.3334134	890.1274086	994.1638842	1165.243334
		SD	15.37476399	30.24306176	48.20570239	73.00286496	109.0461246	132.7210012	182.5229892	193.1114506	203.1526965	232.9499985	299.8498202
	T¦Á1		D1	D2	D3	D4	D5	D6	D7	D8	D9	D10	D11
		¢Ù	87.381504	103.515152	133.04655	159.671232	200.728996	239.9124	316.440576	405.4356615	499.0877115	597.1474175	615.992864
		¢Ú	74.316735	107.2435975	153.590255	263.559387	331.84	431.2172345	515.228769	575.168076	836.70048	931.32909	979.0396875
		¢Û	115.7516175	190.1835045	310.6272645	360.330075	434.619486	480.559149	530.9073315	685.7834375	832.659344	990.0716195	1062.637434
		¢Ü	90.577222	131.3904515	225.575452	255.6372145	336.211188	406.618954	461.012011	519.3176085	567.4494575	626.147238	681.294906
		¢Ý	99.585996	120.1821875	169.126782	204.6345345	217.264896	332.6453	418.359194	475.102285	515.680704	570.3753125	658
		¢Þ	111.8820225	137.7193385	206.730549	229.2664065	252.5754	326.747632	377.2564065	387.98981	466.948296	505.644472	562.5734375
		¢ß	63.011488	142.463616	261.8861195	310.40128	487.5264	623.859444	757.080546	936.048248	1080.417366	1446.273167	1665.375041
		mean	91.786655	133.2425496	208.6547103	254.7857328	322.9666237	405.9371591	482.3264049	569.2635895	685.563337	809.5697594	889.2733385
		SD	19.11826948	26.94176008	58.35010575	61.55548746	100.61969	115.2047923	132.0370242	176.9598215	215.7267015	311.9407272	362.2557083
	T¦Á1-iRGD		D1	D2	D3	D4	D5	D6	D7	D8	D9	D10	D11
		¢Ù	91.728	116.228466	118.278144	145.548375	178.74224	221.943425	368.4142935	398.271584	437.652916	469.5111875	492.7425525
		¢Ú	115.291045	154.9122	224.61453	294.849	412.6869	426.595568	451.356912	560.388242	700.06569	843.049574	873.315612
		¢Û	78.9891025	98.89693	146.9664	190.1757	231.2947305	301.4298765	374.757744	450.5440445	558.758244	595.188594	645.948675
		¢Ü	71.746584	98.16125	114.3263	196.771556	238.270734	281.0676375	290.073924	359.8754	515.4595875	579.7727235	647.7672465
		¢Ý	68.930784	94.80645	133.299516	159.4218375	251.21566	327.72195	379.141326	451.794398	546.629075	634.221792	732.4951635
		¢Þ	108.8626875	116.718489	150.6421252	215.21376	256.5415335	290.692384	319.97835	377.247726	465.789348	528.654984	538.998922
		¢ß	86.056263	91.159232	37.95473362	179.4437875	293.853258	328.707036	500.99905	552.102551	591.064047	664.342534	749.97388
		mean	88.800638	110.1261453	147.496978	197.346288	266.0864366	311.165411	383.5316571	450.0319922	545.0598439	616.391627	668.7488645
		SD	17.80564808	22.17423005	55.52057262	48.85277255	73.24402389	62.29809114	72.45345121	80.31725582	86.63096304	119.0609955	129.9243333
	Tax		D1	D2	D3	D4	D5	D6	D7	D8	D9	D10	D11
		¢Ù	118.8544	165.585043	190.7825	260.702208	330.4334385	384.2222	408.878181	449.152	455.9945875	502.76205	522.462114
		¢Ú	88.0621875	111.0869955	140.3295735	156.3079805	214.531718	293.732352	309.206898	354.405404	405.989376	443.1206655	522.9378
		¢Û	65.378664	86.649912	119.16	152.232224	214.9542535	371.793672	391.2974	462.4015105	475.226352	546.579552	617.647896
		¢Ü	75.61072	77.634944	79.8073685	81.921536	83.707616	85.605318	110.104976	248.0628	264.9478575	316.0521315	335.3714595
		¢Ý	78.351325	107.239002	141.7926	203.4606485	221.094098	294.699532	392.85082	454.14	506.249976	590.8852	666
		¢Þ	90.9896	111.4630675	169.68204	210.83134	269.59878	348.6611475	452.21962	516.279808	611.081856	679.0107285	730.606464
		¢ß	81.87372	95.8800375	121.3187625	173.8422	209.826682	248.9836	311.948271	344.7365625	444.23046	661.2354	731.8486485
		mean	85.5886595	107.9341431	137.5532635	177.042591	220.5923694	289.6711174	339.5008809	404.1682979	451.9600664	534.2351039	589.5534831
		SD	16.91193351	28.46888561	36.11959146	56.18757399	74.59758269	102.0652961	113.5394001	92.06719056	104.8581209	127.3753501	141.6125146
			F	L	R	Y	AE	AK	AR	AX	BD	BK	BQ	BW
			D1	D2	D3	D4	D5	D6	D7	D8	D9	D10	D11
	V	PBS	91.2918945	132.7507849	208.5279294	316.9450457	397.9704009	568.5730174	665.0930199	792.3334134	890.1274086	994.1638842	1165.243334
		T¦Á1	91.786655	133.2425496	208.6547103	254.7857328	322.9666237	405.9371591	482.3264049	569.2635895	685.563337	809.5697594	889.2733385
		T¦Á1-iRGD	88.800638	110.1261453	147.496978	197.346288	266.0864366	311.165411	383.5316571	450.0319922	545.0598439	616.391627	668.7488645
		Tax	85.5886595	107.9341431	137.5532635	177.042591	220.5923694	289.6711174	339.5008809	404.1682979	451.9600664	534.2351039	589.5534831
	SD		D1	D2	D3	D4	D5	D6	D7	D8	D9	D10	D11
		PBS	15.37476399	30.24306176	48.20570239	73.00286496	109.0461246	132.7210012	182.5229892	193.1114506	203.1526965	232.9499985	299.8498202
		T¦Á1	19.11826948	26.94176008	58.35010575	61.55548746	100.61969	115.2047923	132.0370242	176.9598215	215.7267015	311.9407272	362.2557083
		T¦Á1-iRGD	17.80564808	22.17423005	55.52057262	48.85277255	73.24402389	62.29809114	72.45345121	80.31725582	86.63096304	119.0609955	129.9243333
		Tax	16.91193351	28.46888561	36.11959146	56.18757399	74.59758269	102.0652961	113.5394001	92.06719056	104.8581209	127.3753501	141.6125146
T-Test	D11	PBS	T¦Á1	T¦Á1-iRGD	Tax										V	W
	¢Ù	935.33405	615.992864	492.7425525	522.462114									PBS	1165.243334	1.051571429
	¢Ú	849.234375	979.0396875	873.315612	522.9378									T¦Á1	889.2733385	0.841642857
	¢Û	1390.212	1062.637434	645.948675	617.647896									T¦Á1-iRGD	668.7488645	0.665514286
	¢Ü	1406.503046	681.294906	647.7672465	335.3714595									Tax	589.5534831	0.623957143
	¢Ý	1385.076875	658	732.4951635	666
	¢Þ	1426.6647	562.5734375	538.998922	730.606464									inhibition rate	T¦Á1	T¦Á1-iRGD	Tax
	¢ß	763.678294	1665.375041	749.97388	731.8486485									V	0.236834649	0.426086514	0.494051186
	¾ùÖµ	1165.243334	889.2733385	668.7488645	589.5534831									W	0.199633202	0.367124032	0.406643119
	SD	299.8498202	391.2808853	129.9243333	141.6125146
	P		0.16434129	0.001700263	0.000618189								%	Inhibition(%)	T¦Á1	T¦Á1-iRGD	Tax
			0.182445388											V	23.68	42.61	49.41
				0.297004356										W	19.96	36.71	40.66
			0.080926401
														Inhibition(%)	T¦Á1	T¦Á1-iRGD	T¦Á1-RGDR	Tax
														V	23.68	42.61	37.24	49.41
														W	19.96	36.71	35.59	40.66
						sd
	D11	Tumor volume	Tumor weight			D11	Tumor volume	Tumor weight
	PBS	1165.243334	1.051571429			PBS	299.8498202	0.320638861
	T¦Á1	889.2733385	0.841642857			T¦Á1	362.2557083	0.254674307
	T¦Á1-iRGD	668.7488645	0.665514286			T¦Á1-iRGD	129.9243333	0.132190562
	Paclitaxol	589.5534831	0.623957143			Paclitaxol	141.6125146	0.139140036
	Inhibition(%)	T¦Á1	T¨»1-iRGD	Paclitaxol		Inhibition(%)	T¦Á1	T¨»1-iRGD	Paclitaxol
	Tumor volume	0.236834649	0.426086514	0.494051186		Tumor volume	0.208123814	0.56670198	0.527721863
	Tumor weight	0.199633202	0.367124032	0.406643119		Tumor weight	0.205728505	0.58772757	0.566053736
	Inhibition(%)	T¦Á1	T¨»1-iRGD	Paclitaxol		Inhibition(%)	T¦Á1	T¨»1-iRGD	Paclitaxol
	Tumor volume	23.68346488	42.60865136	49.40511859		Tumor volume	2.601547671	7.083774753	6.596523284
	Tumor weight	19.9633202	36.71240321	40.66431191		Tumor weight	2.571606309	7.346594624	7.075671703
