# Supplementary material for: Effects on tumor growth and immunosuppression of a modified Tα1 peptide along with its circular dichroism spectroscopy data
Source: Data Brief. 2018 Jul 29;20:126–31. doi: 10.1016/j.dib.2018.07.058 (PMC6088563; doi:10.1016/j.dib.2018.07.058)
Supplement: Supplementary file 2 — Supplementary material. [file mmc2.zip › Data in Brief IJP/Fig 3. H460 model-Tα1-iRGD tumor weight.csv]

	PBS	T¦Á1	T¦Á1-iRGD	Tax
¢Ù	0.8745	0.7102	0.4286	0.767
¢Ú	0.8187	1.1735	0.8506	0.4309
¢Û	0.9808	1.0856	0.7315	0.7755
¢Ü	1.1537	0.6202	0.6955	0.4869
¢Ý	1.628	0.6644	0.6791	0.6742
¢Þ	1.239	0.5731	0.576	0.7004
¢ß	0.6663	1.0645	0.6973	0.5328
mean	1.051571429	0.841642857	0.665514286	0.623957143
SD	0.320638861	0.254674307	0.132190562	0.139140036
P		0.199936433	0.012255708	0.007128384
		0.130330952
			0.57729879
		0.070532703
