# Supplementary material for: Effects on tumor growth and immunosuppression of a modified Tα1 peptide along with its circular dichroism spectroscopy data
Source: Data Brief. 2018 Jul 29;20:126–31. doi: 10.1016/j.dib.2018.07.058 (PMC6088563; doi:10.1016/j.dib.2018.07.058)
Supplement: Supplementary file 2 — Supplementary material. [file mmc2.zip › Data in Brief IJP/Fig 5. HC+Tα1-iRGD.csv]

		body weight/g	thymus/g	thymus/mg	spleen/g	spleen/mg	thymus index/mg/g	spleen index/mg/g	thymus index mean	thymus indexSD	spleen index mean	spleen indexSD
PBS	1	35	0.0349	34.9	0.2165	216.5	0.997142857	6.185714286	1.140737628	0.255364403	5.740818661	0.319907435
	2	34	0.0432	43.2	0.1939	193.9	1.270588235	5.702941176
	3	40	0.0474	47.4	0.2343	234.3	1.185	5.8575
	4	36	0.0359	35.9	0.1889	188.9	0.997222222	5.247222222
	5	34	0.0283	28.3	0.1881	188.1	0.832352941	5.532352941
	6	35	0.0568	56.8	0.2118	211.8	1.622857143	6.051428571
	7	35	0.0378	37.8	0.1963	196.3	1.08	5.608571429
HC + PBS	1	31	0.02	20	0.1175	117.5	0.64516129	3.790322581	0.605374698	0.139651181	3.739637508	0.169008636
	2	31	0.0117	11.7	0.1154	115.4	0.377419355	3.722580645
	3	32	0.0182	18.2	0.1187	118.7	0.56875	3.709375						0.000387233
	4	32	0.0262	26.2	0.1288	128.8	0.81875	4.025
	5	35	0.0177	17.7	0.1214	121.4	0.505714286	3.468571429						5.15406E-09
	6	31	0.02	20	0.1132	113.2	0.64516129	3.651612903
	7	30	0.0203	20.3	0.1143	114.3	0.676666667	3.81
T¨»1-iRGD	1	38	0.026	26	0.2213	221.3	0.684210526	5.823684211	0.89615203	0.13978661	5.172658887	0.80529858
	2	32	0.0298	29.8	0.1371	137.1	0.93125	4.284375
	3	35	0.0379	37.9	0.1978	197.8	1.082857143	5.651428571
	4	35	0.0306	30.6	0.1731	173.1	0.874285714	4.945714286
	5	35	0.0286	28.6	0.2129	212.9	0.817142857	6.082857143
	6	35	0.0369	36.9	0.1913	191.3	1.054285714	5.465714286
	7	31	0.0257	25.7	0.1226	122.6	0.829032258	3.95483871
T¨»1	1	31	0.0172	17.2	0.1472	147.2	0.55483871	4.748387097	0.693976932	0.111135009	4.306172819	0.567343093
	2	34	0.027	27	0.1584	158.4	0.794117647	4.658823529
	3	36	0.0281	28.1	0.1577	157.7	0.780555556	4.380555556
	4	32	0.0197	19.7	0.104	104	0.615625	3.25
	5	32	0.027	27	0.1576	157.6	0.84375	4.925
	6	32	0.0212	21.2	0.1282	128.2	0.6625	4.00625
	7	31	0.0188	18.8	0.1294	129.4	0.606451613	4.174193548
		thymus index	thymus indexSD	spleen index	spleen indexSD
	PBS	1.140737628	0.255364403	5.740818661	0.319907435
	HC + PBS	0.605374698	0.139651181	3.739637508	0.169008636
	HC + T¨»1	0.693976932	0.13978661	4.306172819	0.80529858
	HC + T¨»1-iRGD	0.89615203	0.111135009	5.172658887	0.567343093
		spleen index
	PBS	5.740818661
	HC + PBS	3.739637508
	HC + T¨»1	4.306172819
	HC + T¨»1-iRGD	5.172658887
