# Supplementary material for: Effects on tumor growth and immunosuppression of a modified Tα1 peptide along with its circular dichroism spectroscopy data
Source: Data Brief. 2018 Jul 29;20:126–31. doi: 10.1016/j.dib.2018.07.058 (PMC6088563; doi:10.1016/j.dib.2018.07.058)
Supplement: Supplementary file 2 — Supplementary material. [file mmc2.zip › Data in Brief IJP/Fig 7. Half TFA-Ta1-irgd H2O.csv]

			T¦Á1		iRGD		T¦Á1-iRGD		T¦Á1-RGDR		T¦Á1-RGD
		·Ö×ÓÁ¿	3066.28		950.05?		4224.55		3779.3		3622.84
		²Ð»ùÊý	28		9		41		32		31
		Å¨¶È	0.25		0.25		0.25		0.25		0.25
			mg/ML
		Å¨¶È	0.081532019		0.263152355		0.059177901		0.066149816		0.069006636
			mM
			0.081532019
			0.081532019
			T¦Á1	iRGD	T¦Á1+ iRGD	T¦Á1-iRGD
100%H2O
			iRGD	T¦Á1	T¦Á1-iRGD	T¦Á1+ iRGD						iRGD	T¦Á1	T¦Á1-iRGD
		260	1.16165	0.01559	-0.79716	1.17724					260	0.490768906	0.006831727	-0.328427818
		259.9	1.16008	0.03666	-0.80837	1.19674					259.9	0.490105619	0.016064855	-0.333046309
		259.8	1.14386	0.03202	-0.81216	1.17588					259.8	0.483253063	0.014031551	-0.334607779
		259.7	1.13316	0.02681	-0.80289	1.15997					259.7	0.478732573	0.011748466	-0.330788563
		259.6	1.1279	0.01767	-0.79149	1.14557					259.6	0.476510351	0.007743208	-0.326091793
		259.5	1.13886	0.0137	-0.78183	1.15256					259.5	0.481140684	0.006003506	-0.322111898
		259.4	1.14428	0.00858	-0.75252	1.15286					259.4	0.483430503	0.00375986	-0.310036256
		259.3	1.16044	0.01671	-0.7424	1.17715					259.3	0.49025771	0.007322524	-0.305866842
		259.2	1.17253	0.02341	-0.75402	1.19594					259.2	0.495365441	0.010258545	-0.310654252
		259.1	1.15932	-0.00342	-0.75385	1.1559					259.1	0.489784537	-0.001498685	-0.310584212
		259	1.17007	-0.01767	-0.74971	1.1524					259	0.494326151	-0.007743208	-0.308878543
		258.9	1.17543	-0.03258	-0.75532	1.14285					258.9	0.496590621	-0.01427695	-0.311189848
		258.8	1.17696	-0.03003	-0.76366	1.14693					258.8	0.497237009	-0.013159509	-0.314625906
		258.7	1.20194	-0.0088	-0.76409	1.19314					258.7	0.507790452	-0.003856266	-0.314803065
		258.6	1.23584	0.01864	-0.75523	1.25448					258.6	0.522112379	0.008168273	-0.311152769
		258.5	1.24919	0.03969	-0.747	1.28888					258.5	0.527752429	0.017392638	-0.30776203
		258.4	1.25433	0.05289	-0.72728	1.30722					258.4	0.529923954	0.023177038	-0.299637442
		258.3	1.24066	0.03864	-0.7053	1.2793					258.3	0.524148711	0.016932515	-0.29058174
		258.2	1.25537	0.05289	-0.6754	1.30826					258.2	0.530363329	0.023177038	-0.278263019
		258.1	1.28888	0.0867	-0.66758	1.37558					258.1	0.54452049	0.037992989	-0.2750412
		258	1.31931	0.09712	-0.67005	1.41643					258	0.557376426	0.042559159	-0.276058833
		257.9	1.33673	0.09671	-0.66748	1.43344					257.9	0.564735953	0.042379492	-0.275
		257.8	1.34998	0.08118	-0.67677	1.43116					257.8	0.570333756	0.035574058	-0.278827456
		257.7	1.35421	0.07659	-0.697	1.4308					257.7	0.572120828	0.033562664	-0.287162162
		257.6	1.34732	0.07352	-0.7111	1.42084					257.6	0.56920997	0.032217353	-0.292971325
		257.5	1.35724	0.07761	-0.73318	1.43485					257.5	0.573400929	0.034009641	-0.302068227
		257.4	1.38666	0.08755	-0.75973	1.47421					257.4	0.585830165	0.038365469	-0.313006757
		257.3	1.3903	0.08631	-0.77965	1.47661					257.3	0.587367976	0.037822086	-0.321213744
		257.2	1.38304	0.07925	-0.78847	1.46229					257.2	0.584300803	0.034728309	-0.324847561
		257.1	1.38275	0.07058	-0.79841	1.45333					257.1	0.584178285	0.03092901	-0.328942815
		257	1.36735	0.07529	-0.81081	1.44264					257	0.577672159	0.032992989	-0.334051582
		256.9	1.36319	0.09512	-0.80787	1.45831					256.9	0.57591466	0.041682734	-0.33284031
		256.8	1.34563	0.09692	-0.79042	1.44255					256.8	0.568495986	0.042471516	-0.325650956
		256.7	1.32342	0.09689	-0.7782	1.42031					256.7	0.559112801	0.04245837	-0.320616348
		256.6	1.3305	0.12841	-0.78287	1.45891					256.6	0.562103929	0.056270815	-0.322540376
		256.5	1.32474	0.14468	-0.79624	1.46942					256.5	0.559670469	0.063400526	-0.32804878
		256.4	1.30898	0.15107	-0.79965	1.46005					256.4	0.553012252	0.066200701	-0.329453691
		256.3	1.31438	0.18578	-0.80207	1.50016					256.3	0.555293621	0.081411043	-0.330450725
		256.2	1.32141	0.22228	-0.80427	1.54369					256.2	0.558263625	0.097405784	-0.331357119
		256.1	1.327	0.25047	-0.78742	1.57747					256.1	0.560625264	0.109758983	-0.324414964
		256	1.33424	0.26365	-0.77582	1.59789					256	0.563683988	0.115534619	-0.319635794
		255.9	1.33607	0.25793	-0.77122	1.594					255.9	0.564457119	0.113028046	-0.317740606
		255.8	1.31104	0.25861	-0.76837	1.56965					255.8	0.553882552	0.11332603	-0.316566414
		255.7	1.29602	0.2852	-0.76132	1.58122					255.7	0.547536967	0.124978089	-0.313661833
		255.6	1.28009	0.27596	-0.75597	1.55605					255.6	0.540806929	0.12092901	-0.311457647
		255.5	1.28623	0.27599	-0.7605	1.56222					255.5	0.543400929	0.120942156	-0.313323995
		255.4	1.27412	0.27323	-0.76239	1.54735					255.4	0.538284749	0.119732691	-0.31410267
		255.3	1.27273	0.28404	-0.76506	1.55677					255.3	0.537697507	0.124469763	-0.315202703
		255.2	1.27424	0.29315	-0.77131	1.56739					255.2	0.538335446	0.128461876	-0.317777686
		255.1	1.30443	0.32202	-0.78891	1.62645					255.1	0.551089987	0.141113059	-0.32502884
		255	1.3311	0.32524	-0.821	1.65634					255	0.562357414	0.142524102	-0.338249835
		254.9	1.33151	0.29797	-0.83373	1.62948					254.9	0.562530629	0.130574058	-0.343494562
		254.8	1.334	0.28298	-0.84144	1.61698					254.8	0.563582594	0.124005259	-0.346671061
		254.7	1.31817	0.2534	-0.84006	1.57157					254.7	0.556894804	0.111042945	-0.346102505
		254.6	1.2955	0.22919	-0.84032	1.52469					254.6	0.547317279	0.10043383	-0.346209624
		254.5	1.29748	0.2136	-0.85038	1.51108					254.5	0.548153781	0.093602103	-0.350354318
		254.4	1.31194	0.20958	-0.87157	1.52152					254.4	0.55426278	0.091840491	-0.359084542
		254.3	1.33388	0.2099	-0.88235	1.54378					254.3	0.563531897	0.091980719	-0.363525873
		254.2	1.36988	0.23113	-0.88474	1.60101					254.2	0.578741022	0.101283961	-0.364510547
		254.1	1.40718	0.24359	-0.8837	1.65077					254.1	0.594499366	0.106744084	-0.36408207
		254	1.4281	0.24623	-0.88886	1.67433					254	0.603337558	0.107900964	-0.366207976
		253.9	1.4423	0.26797	-0.87937	1.71027					253.9	0.609336713	0.117427695	-0.362298121
		253.8	1.44909	0.27409	-0.8743	1.72318					253.8	0.612205323	0.120109553	-0.360209295
		253.7	1.45151	0.27451	-0.85885	1.72602					253.7	0.613227714	0.120293602	-0.353843935
		253.6	1.44014	0.24617	-0.85057	1.68631					253.6	0.608424166	0.107874671	-0.350432597
		253.5	1.41558	0.21652	-0.84318	1.6321					253.5	0.598048162	0.094881683	-0.347387937
		253.4	1.38754	0.1912	-0.83007	1.57874					253.4	0.586201943	0.083786152	-0.341986651
		253.3	1.35254	0.18654	-0.80556	1.53908					253.3	0.571415294	0.081744084	-0.331888596
		253.2	1.32802	0.17962	-0.79158	1.50764					253.2	0.561056189	0.078711656	-0.326128873
		253.1	1.32712	0.19541	-0.7923	1.52253					253.1	0.560675961	0.085631025	-0.326425511
		253	1.32085	0.21187	-0.78718	1.53272					253	0.558027038	0.092843996	-0.324316084
		252.9	1.30527	0.22013	-0.7755	1.5254					252.9	0.551444867	0.096463628	-0.319503955
		252.8	1.28926	0.2276	-0.77277	1.51686					252.8	0.544681031	0.099737073	-0.318379202
		252.7	1.28339	0.24101	-0.76126	1.5244					252.7	0.542201098	0.105613497	-0.313637113
		252.6	1.26625	0.2482	-0.75668	1.51445					252.6	0.534959865	0.108764242	-0.311750165
		252.5	1.24377	0.2412	-0.75599	1.48497					252.5	0.525462611	0.105696757	-0.311465887
		252.4	1.22043	0.21966	-0.74956	1.44009					252.4	0.515602028	0.096257669	-0.308816744
		252.3	1.21898	0.20359	-0.75718	1.42257					252.3	0.514989438	0.0892156	-0.311956163
		252.2	1.21766	0.19014	-0.77647	1.4078					252.2	0.51443177	0.083321648	-0.319903593
		252.1	1.20327	0.18027	-0.80294	1.38354					252.1	0.508352345	0.078996494	-0.330809163
		252	1.2128	0.17252	-0.83116	1.38532					252	0.512378538	0.075600351	-0.342435728
		251.9	1.23843	0.18367	-0.84758	1.4221					251.9	0.523206591	0.080486415	-0.349200725
		251.8	1.284	0.19178	-0.85358	1.47578					251.8	0.542458809	0.084040316	-0.351672709
		251.7	1.3348	0.20858	-0.87239	1.54338					251.7	0.563920575	0.091402279	-0.35942238
		251.6	1.38577	0.24355	-0.89613	1.62932					251.6	0.585454161	0.106726556	-0.369203197
		251.5	1.39489	0.25496	-0.91658	1.64985					251.5	0.58930714	0.111726556	-0.377628543
		251.4	1.40062	0.24796	-0.93311	1.64858					251.4	0.591727926	0.108659071	-0.38443886
		251.3	1.43514	0.25964	-0.95473	1.69478					251.3	0.606311787	0.113777388	-0.393346243
		251.2	1.45616	0.2566	-0.98003	1.71276					251.2	0.615192226	0.112445223	-0.403769776
		251.1	1.46277	0.23686	-0.99113	1.69963					251.1	0.617984791	0.103794917	-0.408342947
		251	1.45404	0.20904	-1.00052	1.66308					251	0.614296578	0.091603856	-0.412211602
		250.9	1.43907	0.17073	-0.98892	1.6098					250.9	0.607972117	0.074815951	-0.407432432
		250.8	1.44715	0.14416	-0.98435	1.59131					250.8	0.61138572	0.063172656	-0.405549604
		250.7	1.45902	0.13825	-0.98046	1.59727					250.7	0.616400507	0.060582822	-0.403946935
		250.6	1.48463	0.12724	-0.96068	1.61187					250.6	0.62722011	0.055758107	-0.395797627
		250.5	1.5098	0.10572	-0.93908	1.61552					250.5	0.637853823	0.046327783	-0.386898484
		250.4	1.54643	0.08809	-0.90164	1.63452					250.4	0.653329109	0.038602103	-0.371473303
		250.3	1.5632	0.08482	-0.88692	1.64802					250.3	0.660414026	0.03716915	-0.365408701
		250.2	1.58503	0.08696	-0.90938	1.67199					250.2	0.669636671	0.038106924	-0.374662162
		250.1	1.57034	0.06829	-0.93298	1.63863					250.1	0.663430503	0.029925504	-0.3843853
		250	1.54709	0.04287	-0.92972	1.58996					250	0.653607943	0.018786152	-0.383042189
		249.9	1.5264	0.00097	-0.92457	1.52737					249.9	0.64486692	0.000425066	-0.380920402
		249.8	1.52825	-0.00633	-0.89172	1.52192					249.8	0.6456485	-0.002773883	-0.367386289
		249.7	1.50807	-0.02963	-0.86331	1.47844					249.7	0.63712294	-0.012984224	-0.355681444
		249.6	1.49718	-0.05142	-0.85393	1.44576					249.6	0.63252218	-0.022532866	-0.351816908
		249.5	1.49443	-0.06215	-0.83463	1.43228					249.5	0.631360372	-0.027234882	-0.343865359
		249.4	1.49734	-0.06828	-0.8304	1.42906					249.4	0.632589776	-0.029921122	-0.34212261
		249.3	1.51513	-0.05537	-0.83546	1.45976					249.3	0.640105619	-0.024263804	-0.344207317
		249.2	1.52645	-0.05232	-0.84118	1.47413					249.2	0.644888044	-0.022927257	-0.346563942
		249.1	1.53167	-0.03889	-0.83161	1.49278					249.1	0.647093367	-0.017042068	-0.342621127
		249	1.52815	-0.03563	-0.84381	1.49252					249	0.645606253	-0.015613497	-0.347647495
		248.9	1.51277	-4E-05	-0.85876	1.51273					248.9	0.639108576	-1.75285E-05	-0.353806856
		248.8	1.49967	0.04076	-0.87631	1.54043					248.8	0.633574144	0.017861525	-0.361037409
		248.7	1.47668	0.05257	-0.92018	1.52925					248.7	0.623861428	0.02303681	-0.379111734
		248.6	1.4432	0.03454	-0.92105	1.47774					248.6	0.609716941	0.015135846	-0.379470171
		248.5	1.41584	0.02134	-0.90847	1.43718					248.5	0.598158006	0.009351446	-0.374287245
		248.4	1.42199	0.0293	-0.91041	1.45129					248.4	0.600756232	0.012839614	-0.375086519
		248.3	1.43097	0.04233	-0.92213	1.4733					248.3	0.604550063	0.018549518	-0.379915129
		248.2	1.43697	0.06191	-0.95574	1.49888					248.2	0.607084918	0.027129711	-0.39376236
		248.1	1.41292	0.07231	-1.00589	1.48523					248.1	0.596924377	0.031687117	-0.414424028
		248	1.41682	0.08959	-1.04959	1.50641					248	0.598572032	0.039259422	-0.432428312
		247.9	1.40972	0.1004	-1.07248	1.51012					247.9	0.595572455	0.043996494	-0.441858932
		247.8	1.39982	0.11286	-1.09046	1.51268					247.8	0.591389945	0.049456617	-0.449266645
		247.7	1.38061	0.12137	-1.0823	1.50198					247.7	0.583274187	0.053185802	-0.445904746
		247.6	1.36136	0.13748	-1.0797	1.49884					247.6	0.575141529	0.060245399	-0.444833553
		247.5	1.35231	0.15595	-1.09184	1.50826					247.5	0.571318124	0.068339176	-0.449835201
		247.4	1.3453	0.15394	-1.1053	1.49924					247.4	0.568356569	0.06745837	-0.455380686
		247.3	1.3496	0.14787	-1.11788	1.49747					247.3	0.570173215	0.064798422	-0.460563612
		247.2	1.35412	0.12686	-1.13366	1.48098					247.2	0.572082805	0.055591586	-0.467064931
		247.1	1.36141	0.11414	-1.13548	1.47555					247.1	0.575162653	0.050017528	-0.467814766
		247	1.38037	0.12051	-1.13945	1.50088					247	0.583172793	0.05280894	-0.469450396
		246.9	1.39904	0.13351	-1.17374	1.53255					246.9	0.591060414	0.058505697	-0.483577785
		246.8	1.42051	0.15977	-1.19312	1.58028					246.8	0.600130967	0.070013146	-0.491562294
		246.7	1.43924	0.17779	-1.21594	1.61703					246.7	0.608043937	0.077909728	-0.500964074
		246.6	1.44302	0.18193	-1.23066	1.62495					246.6	0.609640896	0.079723926	-0.507028675
		246.5	1.46395	0.17262	-1.22353	1.63657					246.5	0.618483312	0.075644172	-0.504091134
		246.4	1.51251	0.17485	-1.23457	1.68736					246.4	0.638998733	0.076621385	-0.508639585
		246.3	1.52959	0.17287	-1.22904	1.70246					246.3	0.646214618	0.075753725	-0.506361239
		246.2	1.54708	0.16786	-1.22099	1.71494					246.2	0.653603718	0.073558282	-0.503044661
		246.1	1.57091	0.16526	-1.21697	1.73617					246.1	0.663671314	0.072418931	-0.501388431
		246	1.59605	0.16146	-1.22237	1.75751					246	0.674292353	0.070753725	-0.503613217
		245.9	1.61873	0.15488	-1.22102	1.77361					245.9	0.683874102	0.067870289	-0.50305702
		245.8	1.65645	0.1713	-1.21161	1.82775					245.8	0.699809886	0.075065732	-0.499180125
		245.7	1.67018	0.18974	-1.21715	1.85992					245.7	0.705610477	0.083146363	-0.501462591
		245.6	1.66072	0.19419	-1.22291	1.85491					245.6	0.701613857	0.085096407	-0.503835695
		245.5	1.65015	0.18887	-1.2308	1.83902					245.5	0.697148289	0.082765118	-0.507086355
		245.4	1.64493	0.19208	-1.23448	1.83701					245.4	0.694942966	0.084171779	-0.508602505
		245.3	1.63253	0.18478	-1.23533	1.81731					245.3	0.689704267	0.080972831	-0.508952703
		245.2	1.61704	0.16311	-1.21662	1.78015					245.2	0.683160118	0.071476775	-0.501244232
		245.1	1.60375	0.14687	-1.21051	1.75062					245.1	0.677545416	0.06436021	-0.498726928
		245	1.61237	0.13426	-1.19326	1.74663					245	0.681187157	0.058834356	-0.491619974
		244.9	1.62028	0.12045	-1.21887	1.74073					244.9	0.68452894	0.052782647	-0.502171226
		244.8	1.60819	0.09521	-1.2452	1.7034					244.8	0.679421208	0.041722174	-0.513019117
		244.7	1.57015	0.06156	-1.26826	1.63171					244.7	0.663350232	0.026976337	-0.522519776
		244.6	1.54008	0.04452	-1.29615	1.5846					244.6	0.650646388	0.019509202	-0.534010382
		244.5	1.48537	0.01285	-1.32765	1.49822					244.5	0.627532742	0.005631025	-0.546988299
		244.4	1.42858	-0.03018	-1.3625	1.3984					244.4	0.603540346	-0.013225241	-0.561346407
		244.3	1.38115	-0.07071	-1.40162	1.31044					244.3	0.583502324	-0.030985977	-0.577463744
		244.2	1.36147	-0.1047	-1.44539	1.25677					244.2	0.575188002	-0.045880806	-0.595496869
		244.1	1.31471	-0.1524	-1.46376	1.16231					244.1	0.555433038	-0.066783523	-0.60306526
		244	1.27881	-0.20196	-1.46363	1.07685					244	0.54026616	-0.088501315	-0.603011701
		243.9	1.28175	-0.23123	-1.47206	1.05052					243.9	0.541508238	-0.101327783	-0.606484838
		243.8	1.29174	-0.24772	-1.48696	1.04402					243.8	0.545728771	-0.1085539	-0.612623599
		243.7	1.27745	-0.27024	-1.48869	1.00721					243.7	0.539691593	-0.118422436	-0.613336355
		243.6	1.25735	-0.29232	-1.48698	0.96503					243.6	0.531199831	-0.12809816	-0.612631839
		243.5	1.24112	-0.30967	-1.51131	0.93145					243.5	0.52434305	-0.135701139	-0.622655735
		243.4	1.22265	-0.3109	-1.54603	0.91175					243.4	0.516539924	-0.13624014	-0.636960283
		243.3	1.17766	-0.31072	-1.55488	0.86694					243.3	0.497532742	-0.136161262	-0.64060646
		243.2	1.15449	-0.30579	-1.54508	0.8487					243.2	0.48774398	-0.134000876	-0.636568886
		243.1	1.15901	-0.28977	-1.53371	0.86924					243.1	0.48965357	-0.126980719	-0.631884476
		243	1.16423	-0.30037	-1.52411	0.86386					243	0.491858893	-0.131625767	-0.627929301
		242.9	1.1845	-0.29129	-1.52434	0.89321					242.9	0.500422476	-0.127646801	-0.628024061
		242.8	1.22031	-0.26747	-1.5228	0.95284					242.8	0.515551331	-0.117208589	-0.627389585
		242.7	1.24877	-0.24576	-1.52869	1.00301					242.7	0.527574989	-0.107695004	-0.629816249
		242.6	1.27366	-0.23672	-1.53744	1.03694					242.6	0.53809041	-0.103733567	-0.633421226
		242.5	1.28577	-0.22725	-1.54801	1.05852					242.5	0.543206591	-0.099583699	-0.637776038
		242.4	1.30276	-0.22484	-1.56667	1.07792					242.4	0.550384453	-0.098527607	-0.645463909
		242.3	1.30235	-0.22076	-1.57938	1.08159					242.3	0.550211238	-0.096739702	-0.650700396
		242.2	1.26643	-0.23683	-1.58523	1.0296					242.2	0.53503591	-0.10378177	-0.65311058
		242.1	1.23149	-0.26464	-1.59804	0.96685					242.1	0.520274609	-0.115968449	-0.658388266
		242	1.20072	-0.29006	-1.63181	0.91066					242	0.507275032	-0.1271078	-0.672301417
		241.9	1.18112	-0.29104	-1.6579	0.89008					241.9	0.498994508	-0.127537248	-0.683050428
		241.8	1.1512	-0.30419	-1.66601	0.84701					241.8	0.486354035	-0.133299737	-0.686391727
		241.7	1.14377	-0.3078	-1.6643	0.83597					241.7	0.48321504	-0.134881683	-0.685687212
		241.6	1.1571	-0.31553	-1.66645	0.84157					241.6	0.488846641	-0.138269062	-0.686573006
		241.5	1.14438	-0.32374	-1.68486	0.82064					241.5	0.48347275	-0.141866784	-0.694157877
		241.4	1.13483	-0.33569	-1.70563	0.79914					241.4	0.479438107	-0.147103418	-0.702715063
		241.3	1.12141	-0.35182	-1.72807	0.76959					241.3	0.473768483	-0.154171779	-0.711960283
		241.2	1.10405	-0.37069	-1.74743	0.73336					241.2	0.466434305	-0.162440841	-0.719936552
		241.1	1.07727	-0.39371	-1.77729	0.68356					241.1	0.455120406	-0.172528484	-0.732238794
		241	1.05144	-0.40305	-1.7988	0.64839					241	0.444207858	-0.176621385	-0.741100857
		240.9	1.02422	-0.41664	-1.81566	0.60758					240.9	0.432708069	-0.182576687	-0.748047132
		240.8	1.00492	-0.42476	-1.84114	0.58016					240.8	0.424554288	-0.186134969	-0.758544825
		240.7	1.00401	-0.41731	-1.87411	0.5867					240.7	0.424169835	-0.182870289	-0.772128378
		240.6	1.02633	-0.40638	-1.90472	0.61995					240.6	0.433599493	-0.178080631	-0.784739618
		240.5	1.0358	-0.39944	-1.9452	0.63636					240.5	0.437600338	-0.175039439	-0.801417271
		240.4	1.05228	-0.37115	-1.99	0.68113					240.4	0.444562738	-0.162642419	-0.819874753
		240.3	1.06937	-0.34538	-2.0217	0.72399					240.3	0.451782847	-0.151349693	-0.832935069
		240.2	1.0715	-0.34836	-2.05407	0.72314					240.2	0.452682721	-0.152655565	-0.846271424
		240.1	1.07257	-0.34358	-2.09319	0.72899					240.1	0.45313477	-0.150560911	-0.862388761
		240	1.05643	-0.36143	-2.12735	0.695					240	0.446316012	-0.158382997	-0.876462591
		239.9	1.02174	-0.37856	-2.17615	0.64318					239.9	0.43166033	-0.165889571	-0.896568062
		239.8	1.01028	-0.38808	-2.22586	0.6222					239.8	0.426818758	-0.17006135	-0.917048451
		239.7	0.99	-0.38879	-2.25963	0.60121					239.7	0.418250951	-0.17037248	-0.930961602
		239.6	0.97835	-0.39852	-2.27727	0.57983					239.6	0.413329109	-0.174636284	-0.938229235
		239.5	0.95423	-0.41712	-2.30399	0.53711					239.5	0.403138995	-0.182787029	-0.949237805
		239.4	0.95093	-0.42876	-2.32532	0.52217					239.4	0.401744825	-0.187887818	-0.958025709
		239.3	0.93197	-0.44901	-2.33613	0.48296					239.3	0.393734685	-0.196761613	-0.9624794
		239.2	0.88887	-0.47204	-2.35559	0.41683					239.2	0.375525982	-0.206853637	-0.970496869
		239.1	0.82793	-0.51218	-2.38259	0.31575					239.1	0.349780313	-0.224443471	-0.981620798
		239	0.75471	-0.55791	-2.39234	0.1968					239	0.318846641	-0.24448291	-0.985637772
		238.9	0.68279	-0.59096	-2.40988	0.09183					238.9	0.288462188	-0.258965819	-0.992864206
		238.8	0.63454	-0.6186	-2.42167	0.01594					238.8	0.268077736	-0.271078002	-0.997721655
		238.7	0.58854	-0.67317	-2.42599	-0.08463					238.7	0.248643853	-0.294991236	-0.999501483
		238.6	0.5346	-0.711675	-2.43501	-0.177075					238.6	0.225855513	-0.311864592	-1.003217699
		238.5	0.49545	-0.742116	-2.45303	-0.246666					238.5	0.209315589	-0.325204207	-1.010641892
		238.4	0.47155	-0.78545	-2.46975	-0.3139					238.4	0.19921842	-0.34419369	-1.017530488
		238.3	0.45749	-0.824816	-2.5129	-0.367326					238.3	0.193278411	-0.361444347	-1.035308174
		238.2	0.44341	-0.863362	-2.52526	-0.419952					238.2	0.187329954	-0.37833567	-1.040400461
		238.1	0.42767	-0.901359	-2.53058	-0.473689					238.1	0.180680186	-0.394986415	-1.042592287
		238	0.41262	-0.921071	-2.56309	-0.508451					238	0.174321926	-0.403624452	-1.055986322
		237.9	0.39979	-0.945189	-2.59397	-0.545399					237.9	0.168901563	-0.414193252	-1.0687088
		237.8	0.40512	-0.956366	-2.63038	-0.551246					237.8	0.171153359	-0.419091148	-1.083709624
		237.7	0.39416	-0.978967	-2.69014	-0.584807					237.7	0.166523025	-0.42899518	-1.108330587
		237.6	0.39307	-0.992259	-2.74071	-0.599189					237.6	0.166062526	-0.434819895	-1.129165293
		237.5	0.38164	-1.017497	-2.77304	-0.635857					237.5	0.161233629	-0.445879492	-1.142485168
		237.4	0.39783	-1.023472	-2.80061	-0.625642					237.4	0.168073511	-0.448497809	-1.153843935
		237.3	0.41638	-1.040133	-2.8663	-0.623753					237.3	0.175910435	-0.455798861	-1.180908042
		237.2	0.40185	-1.067192	-2.94626	-0.665342					237.2	0.169771863	-0.467656442	-1.213851351
		237.1	0.39041	-1.075371	-3.01941	-0.684961					237.1	0.164938741	-0.471240578	-1.243988958
		237	0.38139	-1.08138	-3.09712	-0.69999					237	0.16112801	-0.473873795	-1.276005274
		236.9	0.37946	-1.103763	-3.15874	-0.724303					236.9	0.160312632	-0.483682296	-1.301392551
		236.8	0.35463	-1.125264	-3.23109	-0.770634					236.8	0.14982256	-0.493104294	-1.33120056
		236.7	0.30374	-1.161499	-3.29005	-0.857759					236.7	0.128322771	-0.50898291	-1.355491925
		236.6	0.24938	-1.188143	-3.3457	-0.938763					236.6	0.105356992	-0.520658633	-1.378419578
		236.5	0.2072	-1.231197	-3.4117	-1.023997					236.5	0.087536967	-0.539525416	-1.405611404
		236.4	0.14632	-1.287187	-3.48049	-1.140867					236.4	0.061816646	-0.564060911	-1.433952703
		236.3	0.09269	-1.335675	-3.55155	-1.242985					236.3	0.039159273	-0.58530894	-1.463229235
		236.2	0.03641	-1.375631	-3.60149	-1.339221					236.2	0.015382341	-0.602818142	-1.483804384
		236.1	-0.02657	-1.416995	-3.62686	-1.443565					236.1	-0.01122518	-0.620944347	-1.494256757
		236	-0.07703	-1.446278	-3.64042	-1.523308					236	-0.032543304	-0.633776512	-1.499843441
		235.9	-0.13156	-1.49556	-3.68171	-1.62712					235.9	-0.055580904	-0.65537248	-1.516854812
		235.8	-0.16746	-1.5312563	-3.72347	-1.6987163					235.8	-0.070747782	-0.671015031	-1.534059822
		235.7	-0.21442	-1.5534082	-3.77776	-1.7678282					235.7	-0.090587241	-0.680722261	-1.556427159
		235.6	-0.2592	-1.56968546	-3.83514	-1.82888546					235.6	-0.109505703	-0.687855153	-1.580067568
		235.5	-0.27819	-1.5753529	-3.86397	-1.8535429					235.5	-0.117528517	-0.690338694	-1.591945452
		235.4	-0.29848	-1.5912591	-3.91602	-1.8897391					235.4	-0.126100549	-0.697308983	-1.613389914
		235.3	-0.33581	-1.622053	-3.95375	-1.957863					235.3	-0.141871567	-0.710803243	-1.628934575
		235.2	-0.3667	-1.641814	-4.00936	-2.008514					235.2	-0.154921842	-0.719462752	-1.651845748
		235.1	-0.39632	-1.671881	-4.05131	-2.068201					235.1	-0.167435572	-0.732638475	-1.669129038
		235	-0.41318	-1.6717	-4.07458	-2.08488					235	-0.174558513	-0.732559159	-1.678716216
		234.9	-0.43195	-1.683782	-4.08804	-2.115732					234.9	-0.182488382	-0.737853637	-1.684261701
		234.8	-0.465628	-1.688165	-4.10052	-2.153793					234.8	-0.196716519	-0.739774321	-1.689403428
		234.7	-0.484978	-1.685792	-4.10735	-2.17077					234.7	-0.204891424	-0.738734443	-1.69221737
		234.6	-0.511982	-1.694619	-4.12254	-2.206601					234.6	-0.216299958	-0.742602542	-1.69847561
		234.5	-0.525335	-1.689312	-4.17395	-2.214647					234.5	-0.221941276	-0.74027695	-1.719656394
		234.4	-0.533637	-1.677342	-4.23432	-2.210979					234.4	-0.225448669	-0.735031551	-1.744528675
		234.3	-0.540087	-1.679068	-4.28689	-2.219155					234.3	-0.228173638	-0.735787905	-1.766187376
		234.2	-0.549082	-1.669403	-4.33937	-2.218485					234.2	-0.231973807	-0.731552585	-1.787808998
		234.1	-0.566927	-1.68674	-4.39458	-2.253667					234.1	-0.239512886	-0.739149869	-1.810555372
		234	-0.579495	-1.72085	-4.41815	-2.300345					234	-0.24482256	-0.754097283	-1.82026615
		233.9	-0.598354	-1.756032	-4.43199	-2.354386					233.9	-0.25279003	-0.769514461	-1.825968194
		233.8	-0.623493	-1.811202	-4.45327	-2.434695					233.8	-0.263410646	-0.793690622	-1.834735498
		233.7	-0.670423	-1.872197	-4.47567	-2.54262					233.7	-0.283237431	-0.820419369	-1.843964239
		233.6	-0.69458	-1.91152	-4.50237	-2.6061					233.6	-0.293443177	-0.837651183	-1.854964568
		233.5	-0.70576	-1.923141	-4.52186	-2.628901					233.5	-0.298166455	-0.842743646	-1.862994397
		233.4	-0.725926	-1.95456	-4.56996	-2.680486					233.4	-0.306686101	-0.856511832	-1.88281147
		233.3	-0.753207	-2.00246	-4.63946	-2.755667					233.3	-0.31821166	-0.877502191	-1.911445287
		233.2	-0.787084	-2.036751	-4.72043	-2.823835					233.2	-0.33252387	-0.892528922	-1.944804713
		233.1	-0.817056	-2.083233	-4.79997	-2.900289					233.1	-0.345186312	-0.912897897	-1.977574984
		233	-0.834069	-2.11993	-4.84527	-2.953999					233	-0.352373891	-0.928978966	-1.996238464
		232.9	-0.852325	-2.14237	-4.89919	-2.994695					232.9	-0.360086608	-0.938812445	-2.018453362
		232.8	-0.896988	-2.1794	-4.94223	-3.076388					232.8	-0.37895564	-0.955039439	-2.036185728
		232.7	-0.934655	-2.22316	-4.99529	-3.157815					232.7	-0.394869033	-0.9742156	-2.058046309
		232.6	-0.973172	-2.24107	-5.05038	-3.214242					232.6	-0.411141529	-0.982063979	-2.080743243
		232.5	-1.0096591	-2.25864	-5.09868	-3.2682991					232.5	-0.426556443	-0.989763365	-2.100642716
		232.4	-1.0511628	-2.28578	-5.16012	-3.3369428					232.4	-0.444090748	-1.001656442	-2.125955834
		232.3	-1.1033109	-2.31738	-5.22492	-3.4206909					232.3	-0.466122053	-1.015503944	-2.152653263
		232.2	-1.160589	-2.34777	-5.2845	-3.508359					232.2	-0.490320659	-1.028821209	-2.177200066
		232.1	-1.200674	-2.34875	-5.32982	-3.549424					232.1	-0.507255598	-1.029250657	-2.195871786
		232	-1.22982	-2.32613	-5.38173	-3.55595					232	-0.519569075	-1.0193383	-2.21725857
		231.9	-1.275762	-2.339728	-5.45272	-3.61549					231.9	-0.538978454	-1.025297108	-2.246506262
		231.8	-1.3389	-2.376578	-5.50697	-3.715478					231.8	-0.565652725	-1.041445223	-2.268857119
		231.7	-1.381657	-2.376662	-5.554	-3.758319					231.7	-0.583716519	-1.041482033	-2.288233355
		231.6	-1.403529	-2.373021	-5.59975	-3.77655					231.6	-0.592956907	-1.039886503	-2.307082235
		231.5	-1.410924	-2.364267	-5.67142	-3.775191					231.5	-0.596081115	-1.036050394	-2.336610086
		231.4	-1.412657	-2.347379	-5.74264	-3.760036					231.4	-0.596813266	-1.028649869	-2.365952538
		231.3	-1.440613	-2.351792	-5.80144	-3.792405					231.3	-0.608623997	-1.030583699	-2.390177983
		231.2	-1.488195	-2.381062	-5.83498	-3.869257					231.2	-0.628726236	-1.043410167	-2.403996374
		231.1	-1.535396	-2.426724	-5.87412	-3.96212					231.1	-0.648667512	-1.063419807	-2.420121951
		231	-1.600466	-2.482622	-5.92336	-4.083088					231	-0.676158006	-1.087914987	-2.440408701
		230.9	-1.665099	-2.562631	-5.98312	-4.22773					230.9	-0.703463878	-1.122975898	-2.465029664
		230.8	-1.727704	-2.613137	-6.04586	-4.340841					230.8	-0.72991297	-1.145108238	-2.490878378
		230.7	-1.791383	-2.661083	-6.10024	-4.452466					230.7	-0.756815801	-1.166118755	-2.513282795
		230.6	-1.84447	-2.71139	-6.1412	-4.55586					230.6	-0.779243768	-1.188163891	-2.530158207
		230.5	-1.887066	-2.766776	-6.19739	-4.653842					230.5	-0.797239544	-1.212434706	-2.553308339
		230.4	-1.929896	-2.846986	-6.23567	-4.776882					230.4	-0.815334178	-1.247583699	-2.569079598
		230.3	-1.953722	-2.889412	-6.26171	-4.843134					230.3	-0.825400084	-1.266175285	-2.579808009
		230.2	-1.989031	-2.917611	-6.28999	-4.906642					230.2	-0.840317279	-1.278532428	-2.591459295
		230.1	-2.039836	-2.970346	-6.33383	-5.010182					230.1	-0.861781158	-1.301641543	-2.609521259
		230	-2.097988	-3.019068	-6.35841	-5.117056					230	-0.886348965	-1.322992112	-2.619648154
		229.9	-2.179779	-3.080419	-6.37089	-5.260198					229.9	-0.920903676	-1.349876862	-2.624789881
		229.8	-2.267493	-3.130843	-6.380828	-5.398336					229.8	-0.95796071	-1.371973269	-2.628884311
		229.7	-2.364025	-3.192255	-6.406383	-5.55628					229.7	-0.998743135	-1.39888475	-2.639412904
		229.6	-2.439294	-3.231844	-6.462432	-5.671138					229.6	-1.030542459	-1.416233129	-2.662504944
		229.5	-2.525021	-3.287561	-6.532746	-5.812582					229.5	-1.066760034	-1.440648992	-2.691474127
		229.4	-2.606872	-3.329732	-6.59175	-5.936604					229.4	-1.101340093	-1.459128834	-2.715783619
		229.3	-2.666125	-3.335825	-6.631018	-6.00195					229.3	-1.126373046	-1.461798861	-2.731961931
		229.2	-2.706642	-3.310742	-6.654063	-6.017384					229.2	-1.143490494	-1.450807187	-2.741456411
		229.1	-2.763754	-3.316534	-6.687238	-6.080288					229.1	-1.167618927	-1.453345311	-2.755124423
		229	-2.814643	-3.297033	-6.72638	-6.111676					229	-1.189118293	-1.444799737	-2.771250824
		228.9	-2.859047	-3.273887	-6.765029	-6.132934					228.9	-1.207877905	-1.43465688	-2.78717411
		228.8	-2.909249	-3.239069	-6.815404	-6.148318					228.8	-1.22908703	-1.419399211	-2.807928477
		228.7	-2.979165	-3.218325	-6.888139	-6.19749					228.7	-1.258624842	-1.41030894	-2.837895105
		228.6	-3.053985	-3.213255	-6.95821	-6.26724					228.6	-1.290234474	-1.408087204	-2.866764173
		228.5	-3.096983	-3.201933	-7.0165938	-6.298916					228.5	-1.308400084	-1.403125767	-2.890818144
		228.4	-3.115972	-3.192992	-7.0680296	-6.308964					228.4	-1.316422476	-1.399207713	-2.912009558
		228.3	-3.14881	-3.18506	-7.127259	-6.33387					228.3	-1.330295733	-1.395731814	-2.936411915
		228.2	-3.171802	-3.175082	-7.184727	-6.346884					228.2	-1.340009294	-1.391359334	-2.960088579
		228.1	-3.224825	-3.191825	-7.236493	-6.41665					228.1	-1.362410224	-1.398696319	-2.981416035
		228	-3.265215	-3.208425	-7.294794	-6.47364					228	-1.379474018	-1.40597064	-3.005435893
		227.9	-3.297203	-3.214883	-7.332841	-6.512086					227.9	-1.392988171	-1.408800613	-3.021111157
		227.8	-3.313192	-3.195462	-7.371093	-6.508654					227.8	-1.399743135	-1.400290096	-3.03687088
		227.7	-3.333758	-3.186808	-7.415658	-6.520566					227.7	-1.40843177	-1.396497809	-3.055231543
		227.6	-3.369798	-3.209768	-7.475341	-6.579566					227.6	-1.423657795	-1.406559159	-3.079820781
		227.5	-3.409391	-3.246941	-7.526587	-6.656332					227.5	-1.440384875	-1.422848817	-3.100933998
		227.4	-3.462786	-3.273186	-7.580977	-6.735972					227.4	-1.462942966	-1.434349693	-3.123342535
		227.3	-3.505867	-3.295937	-7.626661	-6.801804					227.3	-1.481143642	-1.444319457	-3.142164222
		227.2	-3.549462	-3.306232	-7.664956	-6.855694					227.2	-1.49956147	-1.44883085	-3.157941661
		227.1	-3.579518	-3.325408	-7.683324	-6.904926					227.1	-1.5122594	-1.457234005	-3.165509229
		227	-3.622206	-3.352576	-7.695295	-6.974782					227	-1.530294043	-1.469139351	-3.170441249
		226.9	-3.669795	-3.404565	-7.706152	-7.07436					226.9	-1.55039924	-1.49192156	-3.174914305
		226.8	-3.755329	-3.450159	-7.725768	-7.205488					226.8	-1.586535277	-1.511901402	-3.182996045
		226.7	-3.828801	-3.486791	-7.74502	-7.315592					226.7	-1.617575412	-1.527953988	-3.190927818
		226.6	-3.8959982	-3.5265082	-7.75996	-7.4225064					226.6	-1.645964597	-1.545358545	-3.197083059
		226.5	-3.9559383	-3.5591283	-7.78193	-7.5150666					226.5	-1.671287833	-1.559653067	-3.206134641
		226.4	-3.995751	-3.564261	-7.79642	-7.560012					226.4	-1.688107731	-1.561902279	-3.212104483
		226.3	-4.0447091	-3.5719991	-7.80866	-7.6167082					226.3	-1.708791339	-1.565293208	-3.21714733
		226.2	-4.0964912	-3.5897412	-7.81723	-7.6862324					226.2	-1.730668019	-1.573068011	-3.220678148
		226.1	-4.1707375	-3.6356575	-7.83102	-7.806395					226.1	-1.762035277	-1.593189089	-3.226359591
		226	-4.258828	-3.673168	-7.84319	-7.931996					226	-1.799251373	-1.609626643	-3.231373599
		225.9	-4.3236827	-3.6880727	-7.8421	-8.0117554					225.9	-1.826650908	-1.616158063	-3.230924522
		225.8	-4.370692	-3.700802	-7.83259	-8.071494					225.8	-1.846511196	-1.621736196	-3.227006427
		225.7	-4.406744	-3.724944	-7.82297	-8.131688					225.7	-1.86174229	-1.632315513	-3.223043013
		225.6	-4.473269	-3.750809	-7.82932	-8.224078					225.6	-1.889847486	-1.643649869	-3.225659196
		225.5	-4.54691	-3.77975	-7.8335	-8.32666					225.5	-1.92095902	-1.656332165	-3.227381345
		225.4	-4.617642	-3.800452	-7.84026	-8.418094					225.4	-1.950841572	-1.665404032	-3.230166447
		225.3	-4.697102	-3.837052	-7.85937	-8.534154					225.3	-1.984411491	-1.681442594	-3.238039717
		225.2	-4.76581	-3.85824	-7.8811	-8.62405					225.2	-2.013438952	-1.690727432	-3.246992419
		225.1	-4.827591	-3.908921	-7.9298	-8.736512					225.1	-2.039539924	-1.712936459	-3.267056691
		225	-4.886871	-3.948951	-7.97786	-8.835822					225	-2.064584284	-1.730478089	-3.286857284
		224.9	-4.945039	-3.971079	-8.02225	-8.916118					224.9	-2.089158851	-1.740174847	-3.305145847
		224.8	-5.014187	-3.977757	-8.06725	-8.991944					224.8	-2.118372201	-1.743101227	-3.323685728
		224.7	-5.102675	-4.006285	-8.08584	-9.10896					224.7	-2.155756232	-1.755602542	-3.331344759
		224.6	-5.176195	-4.042045	-8.11273	-9.21824					224.6	-2.186816646	-1.771273006	-3.342423368
		224.5	-5.271578	-4.078148	-8.1363	-9.349726					224.5	-2.227113646	-1.787093777	-3.352134146
		224.4	-5.345407	-4.090037	-8.16521	-9.435444					224.4	-2.258304605	-1.792303681	-3.36404499
		224.3	-5.385018	-4.092708	-8.18629	-9.477726					224.3	-2.27503929	-1.793474145	-3.372729895
		224.2	-5.427132	-4.101982	-8.22503	-9.529114					224.2	-2.292831432	-1.797538124	-3.388690672
		224.1	-5.473751	-4.113771	-8.25969	-9.587522					224.1	-2.312526827	-1.802704207	-3.402970501
		224	-5.543261	-4.134451	-8.28517	-9.677712					224	-2.341893114	-1.811766433	-3.413468194
		223.9	-5.589771	-4.144921	-8.33511	-9.734692					223.9	-2.361542459	-1.816354514	-3.434043342
		223.8	-5.632537	-4.166937	-8.37172	-9.799474					223.8	-2.379610055	-1.826002191	-3.449126566
		223.7	-5.675382	-4.181122	-8.39177	-9.856504					223.7	-2.397711027	-1.83221823	-3.457387113
		223.6	-5.688482	-4.163632	-8.42221	-9.852114					223.6	-2.403245458	-1.8245539	-3.469928312
		223.5	-5.714136	-4.135956	-8.456	-9.850092					223.5	-2.41408365	-1.812425942	-3.483849703
		223.4	-5.771267	-4.089647	-8.47786	-9.860914					223.4	-2.43822011	-1.792132778	-3.492855966
		223.3	-5.844137	-4.059627	-8.47036	-9.903764					223.3	-2.469005915	-1.778977651	-3.489765985
		223.2	-5.906574	-4.055744	-8.46955	-9.962318					223.2	-2.49538403	-1.777276074	-3.489432268
		223.1	-5.946395	-4.073385	-8.46006	-10.01978					223.1	-2.512207436	-1.785006573	-3.485522413
		223	-5.969297	-4.072847	-8.46941	-10.042144					223	-2.521882974	-1.784770815	-3.489374588
		222.9	-5.981826	-4.065516	-8.47928	-10.047342					222.9	-2.527176172	-1.781558282	-3.493441002
		222.8	-5.994424	-4.067234	-8.49299	-10.061658					222.8	-2.532498521	-1.782311131	-3.499089486
		222.7	-6.034022	-4.070322	-8.48926	-10.104344					222.7	-2.549227714	-1.78366433	-3.497552736
		222.6	-6.105237	-4.106527	-8.49467	-10.211764					222.6	-2.579314322	-1.799529798	-3.499781641
		222.5	-6.185818	-4.143508	-8.5075	-10.329326					222.5	-2.613357837	-1.81573532	-3.505067568
		222.4	-6.264939	-4.164269	-8.51602	-10.429208					222.4	-2.646784537	-1.824833041	-3.508577785
		222.3	-6.29442	-4.1648	-8.50063	-10.45922					222.3	-2.659239544	-1.825065732	-3.502237146
		222.2	-6.323934	-4.181074	-8.49272	-10.505008					222.2	-2.671708492	-1.832197195	-3.498978247
		222.1	-6.367136	-4.171136	-8.50091	-10.538272					222.1	-2.689960287	-1.827842244	-3.502352505
		222	-6.411983	-4.163053	-8.51602	-10.575036					222	-2.708907055	-1.824300175	-3.508577785
		221.9	-6.478378	-4.197488	-8.51347	-10.675866					221.9	-2.73695733	-1.839390009	-3.507527192
		221.8	-6.514547	-4.220837	-8.49689	-10.735384					221.8	-2.752237854	-1.849621823	-3.500696276
		221.7	-6.503461	-4.211981	-8.50078	-10.715442					221.7	-2.747554288	-1.845741017	-3.502298945
		221.6	-6.512824	-4.221254	-8.52184	-10.734078					221.6	-2.751509928	-1.849804557	-3.51097561
		221.5	-6.524217	-4.210347	-8.5277	-10.734564					221.5	-2.756323194	-1.845024978	-3.513389914
		221.4	-6.535175	-4.165305	-8.54145	-10.70048					221.4	-2.760952683	-1.825287029	-3.519054878
		221.3	-6.560113	-4.133263	-8.57084	-10.693376					221.3	-2.771488382	-1.811245837	-3.531163481
		221.2	-6.594557	-4.101857	-8.5787	-10.696414					221.2	-2.786040135	-1.797483348	-3.53440178
		221.1	-6.618855	-4.058545	-8.61332	-10.6774					221.1	-2.79630545	-1.778503506	-3.548665129
		221	-6.61503	-4.01082	-8.63067	-10.62585					221	-2.79468948	-1.757589833	-3.555813283
		220.9	-6.61247	-3.94905	-8.65242	-10.56152					220.9	-2.793607943	-1.730521472	-3.564774225
		220.8	-6.61871	-3.89401	-8.65877	-10.51272					220.8	-2.796244191	-1.706402279	-3.567390409
		220.7	-6.6231	-3.84419	-8.6888	-10.46729					220.7	-2.798098859	-1.684570552	-3.57976269
		220.6	-6.68215	-3.80691	-8.69673	-10.48906					220.6	-2.82304605	-1.668234005	-3.583029829
		220.5	-6.74636	-3.7721	-8.70057	-10.51846					220.5	-2.850173215	-1.652979842	-3.584611898
		220.4	-6.77317	-3.74761	-8.69622	-10.52078					220.4	-2.861499789	-1.642248028	-3.58281971
		220.3	-6.78626	-3.70268	-8.68966	-10.48894					220.3	-2.867029996	-1.622559159	-3.580117007
		220.2	-6.81302	-3.68963	-8.68578	-10.50265					220.2	-2.878335446	-1.616840491	-3.578518457
		220.1	-6.86597	-3.71884	-8.69923	-10.58481					220.1	-2.900705534	-1.629640666	-3.584059822
		220	-6.90203	-3.74708	-8.7022	-10.64911					220	-2.915940008	-1.642015776	-3.585283454
		219.9	-6.92252	-3.77492	-8.70366	-10.69744					219.9	-2.924596536	-1.6542156	-3.58588497
		219.8	-6.95862	-3.82368	-8.71052	-10.7823					219.8	-2.939847909	-1.675582822	-3.588711272
		219.7	-7.02469	-3.86404	-8.68518	-10.88873					219.7	-2.967760879	-1.693269062	-3.578271259
		219.6	-7.08404	-3.86678	-8.64297	-10.95082					219.6	-2.992834812	-1.694469763	-3.56088085
		219.5	-7.1316	-3.87489	-8.62541	-11.00649					219.5	-3.012927757	-1.698023663	-3.553646177
		219.4	-7.17187	-3.89976	-8.59081	-11.07163					219.4	-3.029940853	-1.708921998	-3.539391068
		219.3	-7.21721	-3.93488	-8.56364	-11.15209					219.3	-3.049095902	-1.724312007	-3.5281971
		219.2	-7.26257	-3.97857	-8.58599	-11.24114					219.2	-3.0682594	-1.743457493	-3.537405241
		219.1	-7.29098	-4.0258	-8.59634	-11.31678					219.1	-3.080261935	-1.764154251	-3.541669413
		219	-7.32623	-4.07347	-8.59779	-11.3997					219	-3.095154204	-1.785043821	-3.542266809
		218.9	-7.31093	-4.11478	-8.62719	-11.42571					218.9	-3.088690325	-1.803146363	-3.554379532
		218.8	-7.32342	-4.14057	-8.65894	-11.46399					218.8	-3.093967047	-1.814447853	-3.567460448
		218.7	-7.35152	-4.15949	-8.68631	-11.51101					218.7	-3.105838614	-1.822738826	-3.578736816
		218.6	-7.41323	-4.18875	-8.70065	-11.60198					218.6	-3.13190959	-1.835560911	-3.584644858
		218.5	-7.47412	-4.19084	-8.71749	-11.66496					218.5	-3.157634136	-1.836476775	-3.591582894
		218.4	-7.52752	-4.19033	-8.71719	-11.71785					218.4	-3.180194339	-1.836253287	-3.591459295
		218.3	-7.59058	-4.16819	-8.71788	-11.75877					218.3	-3.206835657	-1.826551271	-3.591743573
		218.2	-7.65149	-4.1549	-8.7298	-11.80639					218.2	-3.232568652	-1.820727432	-3.596654581
		218.1	-7.67648	-4.14294	-8.74886	-11.81942					218.1	-3.24312632	-1.815486415	-3.604507251
		218	-7.7146	-4.14675	-8.80386	-11.86135					218	-3.259231094	-1.817156004	-3.627167106
		217.9	-7.72405	-4.11973	-8.85657	-11.84378					217.9	-3.26322349	-1.805315513	-3.648883487
		217.8	-7.79452	-4.12689	-8.88305	-11.92141					217.8	-3.292995353	-1.808453111	-3.659793177
		217.7	-7.85938	-4.11953	-8.91966	-11.97891					217.7	-3.320397127	-1.80522787	-3.674876401
		217.6	-7.93401	-4.10843	-8.92231	-12.04244					217.6	-3.351926489	-1.800363716	-3.675968194
		217.5	-8.01939	-4.09557	-8.88075	-12.11496					217.5	-3.387997465	-1.794728309	-3.658845583
		217.4	-8.07998	-4.06955	-8.87206	-12.14953					217.4	-3.413595268	-1.78332603	-3.655265326
		217.3	-8.1669	-4.08242	-8.87243	-12.24932					217.3	-3.450316857	-1.788965819	-3.655417765
		217.2	-8.27781	-4.0602	-8.85442	-12.33801					217.2	-3.497173638	-1.779228747	-3.647997693
		217.1	-8.37926	-4.09072	-8.86271	-12.46998					217.1	-3.540033798	-1.79260298	-3.651413151
		217	-8.47283	-4.12652	-8.88431	-12.59935					217	-3.57956485	-1.808290973	-3.660312294
		216.9	-8.52197	-4.14739	-8.91117	-12.66936					216.9	-3.600325306	-1.817436459	-3.671378543
		216.8	-8.58017	-4.15308	-8.93968	-12.73325					216.8	-3.624913392	-1.819929886	-3.683124588
		216.7	-8.62065	-4.16446	-8.95634	-12.78511					216.7	-3.642015209	-1.82491674	-3.689988464
		216.6	-8.69385	-4.19649	-9	-12.89034					216.6	-3.672940431	-1.838952673	-3.707976269
		216.5	-8.75838	-4.21521	-9.0448	-12.97359					216.5	-3.700202788	-1.847156004	-3.726433751
		216.4	-8.85077	-4.23734	-9.04377	-13.08811					216.4	-3.739235319	-1.856853637	-3.726009394
		216.3	-8.94394	-4.29587	-9.03586	-13.23981					216.3	-3.778597381	-1.882502191	-3.722750494
		216.2	-9.0121	-4.36371	-9.03709	-13.37581					216.2	-3.807393325	-1.9122305	-3.723257251
		216.1	-9.09453	-4.42529	-9.0412	-13.51982					216.1	-3.842217997	-1.9392156	-3.72495056
		216	-9.17497	-4.50257	-9.05798	-13.67754					216	-3.876201943	-1.973080631	-3.731863876
		215.9	-9.24443	-4.55468	-9.09761	-13.79911					215.9	-3.905547106	-1.995915863	-3.748191332
		215.8	-9.33192	-4.61742	-9.12208	-13.94934					215.8	-3.942509506	-2.02340929	-3.758272907
		215.7	-9.4275	-4.6442	-9.13665	-14.0717					215.7	-3.982889734	-2.03514461	-3.764275709
		215.6	-9.50146	-4.64137	-9.17211	-14.14283					215.6	-4.014136037	-2.03390447	-3.778885135
		215.5	-9.57801	-4.68707	-9.19915	-14.26508					215.5	-4.046476553	-2.053930762	-3.790025544
		215.4	-9.64939	-4.68397	-9.21481	-14.33336					215.4	-4.076632869	-2.052572305	-3.796477423
		215.3	-9.7337	-4.72396	-9.24392	-14.45766					215.3	-4.112251796	-2.070096407	-3.808470666
		215.2	-9.80893	-4.75652	-9.23181	-14.56545					215.2	-4.144034643	-2.084364592	-3.803481378
		215.1	-9.88476	-4.78971	-9.25839	-14.67447					215.1	-4.176070976	-2.098908852	-3.814432268
		215	-9.99095	-4.81011	-9.31394	-14.80106					215	-4.220933671	-2.107848379	-3.837318721
		214.9	-10.10706	-4.82748	-9.34853	-14.93454					214.9	-4.269987326	-2.115460123	-3.85156971
		214.8	-10.20756	-4.84089	-9.39384	-15.04845					214.8	-4.312446134	-2.121336547	-3.87023731
		214.7	-10.26898	-4.84407	-9.46643	-15.11305					214.7	-4.338394592	-2.122730061	-3.900144199
		214.6	-10.35704	-4.85957	-9.53581	-15.21661					214.6	-4.375597803	-2.129522349	-3.928728576
		214.5	-10.42893	-4.8491	-9.63841	-15.27803					214.5	-4.405969582	-2.124934268	-3.970999506
		214.4	-10.47768	-4.84731	-9.74604	-15.32499					214.4	-4.426565272	-2.124149869	-4.015342782
		214.3	-10.54833	-4.80627	-9.84362	-15.3546					214.3	-4.456413181	-2.106165644	-4.055545485
		214.2	-10.59399	-4.79084	-9.94094	-15.38483					214.2	-4.475703422	-2.099404032	-4.095641068
		214.1	-10.59816	-4.76804	-10.05307	-15.3662					214.1	-4.477465146	-2.089412796	-4.141838332
		214	-10.62395	-4.77448	-10.16034	-15.39843					214	-4.488360794	-2.092234882	-4.186033289
		213.9	-10.62189	-4.79296	-10.23375	-15.41485					213.9	-4.487490494	-2.100333041	-4.216278016
		213.8	-10.68008	-4.84067	-10.36275	-15.52075					213.8	-4.512074356	-2.12124014	-4.269425676
		213.7	-10.74966	-4.88379	-10.47032	-15.63345					213.7	-4.541470215	-2.140135846	-4.313744232
		213.6	-10.83353	-4.8785	-10.55316	-15.71203					213.6	-4.576903253	-2.137817704	-4.347874094
		213.5	-10.91098	-4.89023	-10.64552	-15.80121					213.5	-4.609623997	-2.142957932	-4.38592617
		213.4	-10.99089	-4.92476	-10.70499	-15.91565					213.4	-4.64338403	-2.158089395	-4.410427653
		213.3	-11.06838	-4.95318	-10.74852	-16.02156					213.3	-4.676121673	-2.170543383	-4.428361898
		213.2	-11.153	-5.0029	-10.81456	-16.1559					213.2	-4.711871567	-2.192331288	-4.455570204
		213.1	-11.23183	-5.0808	-10.85815	-16.31263					213.1	-4.745175327	-2.226468011	-4.473529169
		213	-11.30408	-5.13473	-10.89115	-16.43881					213	-4.775699197	-2.250100789	-4.487125082
		212.9	-11.35811	-5.20468	-10.92642	-16.56279					212.9	-4.79852556	-2.280753725	-4.501656229
		212.8	-11.41735	-5.25043	-10.92674	-16.66778					212.8	-4.823553021	-2.300801928	-4.501788069
		212.7	-11.45506	-5.26946	-10.95981	-16.72452					212.7	-4.83948458	-2.309141104	-4.515412821
		212.6	-11.52795	-5.32891	-11.00208	-16.85686					212.6	-4.870278834	-2.335192813	-4.53282795
		212.5	-11.65223	-5.38943	-11.06624	-17.04166					212.5	-4.922784115	-2.361713409	-4.559261701
		212.4	-11.81367	-5.47953	-11.12816	-17.2932					212.4	-4.990988593	-2.401196319	-4.584772577
		212.3	-11.93329	-5.55046	-11.18897	-17.48375					212.3	-5.041525137	-2.432278703	-4.609826137
		212.2	-12.06004	-5.59938	-11.24488	-17.65942					212.2	-5.095073933	-2.453716039	-4.63286091
		212.1	-12.14731	-5.64162	-11.27615	-17.78893					212.1	-5.131943388	-2.472226117	-4.645744067
		212	-12.18189	-5.6715	-11.31823	-17.85339					212	-5.146552598	-2.485319895	-4.663080916
		211.9	-12.22055	-5.74211	-11.39956	-17.96266					211.9	-5.162885509	-2.516262051	-4.696588662
		211.8	-12.28621	-5.81707	-11.49246	-18.10328					211.8	-5.190625264	-2.549110429	-4.734863217
		211.7	-12.41136	-5.9004	-11.61112	-18.31176					211.7	-5.243498099	-2.585626643	-4.783750824
		211.6	-12.52879	-5.9603	-11.69234	-18.48909					211.6	-5.293109421	-2.611875548	-4.81721325
		211.5	-12.64988	-5.97454	-11.81448	-18.62442					211.5	-5.344267005	-2.618115688	-4.867534608
		211.4	-12.80086	-6.01969	-11.97153	-18.82055					211.4	-5.408052387	-2.637900964	-4.932238794
		211.3	-12.94222	-6.10153	-12.09355	-19.04375					211.3	-5.467773553	-2.673764242	-4.982510712
		211.2	-13.12427	-6.23069	-12.21669	-19.35496					211.2	-5.544685256	-2.730363716	-5.033244067
		211.1	-13.30902	-6.38663	-12.34288	-19.69565					211.1	-5.622737643	-2.79869851	-5.085234015
		211	-13.54525	-6.57951	-12.45886	-20.12476					211	-5.722539079	-2.883220859	-5.133017469
		210.9	-13.72921	-6.74695	-12.57127	-20.47616					210.9	-5.80025771	-2.956595092	-5.179330092
		210.8	-13.85215	-6.87474	-12.69197	-20.72689					210.8	-5.852196874	-3.012594216	-5.229058174
		210.7	-13.99043	-6.96901	-12.82995	-20.95944					210.7	-5.910616815	-3.05390447	-5.28590557
		210.6	-14.13094	-7.08068	-13.01771	-21.21162					210.6	-5.969978876	-3.102839614	-5.363262195
		210.5	-14.29287	-7.19655	-13.19884	-21.48942					210.5	-6.038390368	-3.15361525	-5.437887278
		210.4	-14.51309	-7.33414	-13.34946	-21.84723					210.4	-6.131427968	-3.213908852	-5.49994232
		210.3	-14.71471	-7.47866	-13.52824	-22.19337					210.3	-6.21660752	-3.277239264	-5.573599209
		210.2	-14.90531	-7.63646	-13.72678	-22.54177					210.2	-6.29713139	-3.346389132	-5.655397165
		210.1	-15.02759	-7.76301	-13.88798	-22.7906					210.1	-6.348791719	-3.401844873	-5.72181114
		210	-15.14201	-7.88695	-14.06696	-23.02896					210	-6.39713139	-3.45615688	-5.795550428
		209.9	-15.2317	-8.0275	-14.23175	-23.2592					209.9	-6.435023236	-3.51774759	-5.863443474
		209.8	-15.31125	-8.20025	-14.39387	-23.5115					209.8	-6.468631179	-3.593448729	-5.930236486
		209.7	-15.42184	-8.35514	-14.55874	-23.77698					209.7	-6.515352767	-3.661323401	-5.998162492
		209.6	-15.54503	-8.49073	-14.77243	-24.03576					209.6	-6.56739755	-3.720740578	-6.086202208
		209.5	-15.68951	-8.59851	-14.97659	-24.28802					209.5	-6.62843684	-3.767971078	-6.17031559
		209.4	-15.83918	-8.69568	-15.18453	-24.53486					209.4	-6.691668779	-3.810552147	-6.255986322
		209.3	-15.87849	-8.79179	-15.40818	-24.67028					209.3	-6.708276299	-3.852668712	-6.348129532
		209.2	-15.95419	-8.87529	-15.62357	-24.82948					209.2	-6.74025771	-3.889259422	-6.436869644
		209.1	-16.10048	-8.98578	-15.85195	-25.08626					209.1	-6.802061681	-3.937677476	-6.530961602
		209	-16.28104	-9.13084	-16.06613	-25.41188					209	-6.878343895	-4.001244522	-6.619203197
		208.9	-16.48295	-9.26775	-16.28581	-25.7507					208.9	-6.963645965	-4.06124014	-6.709710778
		208.8	-16.69973	-9.40153	-16.55293	-26.10126					208.8	-7.055230249	-4.119864154	-6.819763514
		208.7	-16.91037	-9.53267	-16.80169	-26.44304					208.7	-7.144220532	-4.177331288	-6.922251978
		208.6	-17.12346	-9.65316	-17.05183	-26.77662					208.6	-7.234245881	-4.230131464	-7.025308998
		208.5	-17.35136	-9.77736	-17.30245	-27.12872					208.5	-7.330528095	-4.284557406	-7.128563777
		208.4	-17.55858	-9.90328	-17.5323	-27.46186					208.4	-7.418073511	-4.339737073	-7.223261371
		208.3	-17.76269	-10.07609	-17.76302	-27.83878					208.3	-7.504305027	-4.415464505	-7.318317403
		208.2	-17.96144	-10.24194	-17.992	-28.20338					208.2	-7.588272074	-4.488141981	-7.412656559
		208.1	-18.1923	-10.4049	-18.17863	-28.5972					208.1	-7.685804816	-4.559553024	-7.489547627
		208	-18.47861	-10.57541	-18.40982	-29.05402					208	-7.806763836	-4.634272568	-7.584797297
		207.9	-18.70296	-10.73496	-18.59621	-29.43792					207.9	-7.901546261	-4.704189308	-7.661589486
		207.8	-18.90803	-10.91003	-18.79988	-29.81806					207.8	-7.988183354	-4.780907099	-7.745500989
		207.7	-19.12696	-11.10186	-19.00426	-30.22882					207.7	-8.080675961	-4.864969325	-7.82970501
		207.6	-19.39592	-11.25602	-19.23752	-30.65194					207.6	-8.194305027	-4.932524102	-7.925807515
		207.5	-19.62488	-11.39538	-19.46335	-31.02026					207.5	-8.291035065	-4.993593339	-8.018848879
		207.4	-19.86678	-11.53608	-19.68309	-31.40286					207.4	-8.393231939	-5.055249781	-8.10938118
		207.3	-20.12205	-11.70755	-19.87248	-31.8296					207.3	-8.501077313	-5.130390009	-8.187409361
		207.2	-20.29607	-11.90017	-20.02368	-32.19624					207.2	-8.574596536	-5.214798422	-8.249703362
		207.1	-20.40618	-12.07238	-20.18008	-32.47856					207.1	-8.621115336	-5.290262927	-8.31413975
		207	-20.46063	-12.22393	-20.36643	-32.68456					207	-8.644119138	-5.35667397	-8.390915458
		206.9	-20.60318	-12.39058	-20.52997	-32.99376					206.9	-8.70434305	-5.429702016	-8.458293507
		206.8	-20.77059	-12.53139	-20.66718	-33.30198					206.8	-8.775069708	-5.491406661	-8.514823665
		206.7	-20.95919	-12.71449	-20.83817	-33.67368					206.7	-8.854748627	-5.571643295	-8.585271094
		206.6	-21.13025	-12.87795	-21.01998	-34.0082					206.6	-8.927017322	-5.643273444	-8.660176335
		206.5	-21.34622	-13.01422	-21.21869	-34.36044					206.5	-9.0182594	-5.702988606	-8.742044331
		206.4	-21.48236	-13.15366	-21.46773	-34.63602					206.4	-9.075775243	-5.764092901	-8.844648154
		206.3	-21.65574	-13.28374	-21.7302	-34.93948					206.3	-9.149024081	-5.82109553	-8.952785102
		206.2	-21.88366	-13.44126	-22.02946	-35.32492					206.2	-9.245314744	-5.890122699	-9.076079433
		206.1	-22.08416	-13.62546	-22.33698	-35.70962					206.1	-9.330021124	-5.970841367	-9.202776862
		206	-22.20849	-13.78459	-22.6499	-35.99308					206	-9.382547529	-6.040574058	-9.331699077
		205.9	-22.3237	-13.9764	-22.92264	-36.3001					205.9	-9.431220955	-6.12462752	-9.444067238
		205.8	-22.48611	-14.20041	-23.19178	-36.68652					205.8	-9.499835234	-6.222791411	-9.554952208
		205.7	-22.61174	-14.40114	-23.44422	-37.01288					205.7	-9.552910858	-6.310753725	-9.658956823
		205.6	-22.75428	-14.62028	-23.69318	-37.37456					205.6	-9.613130545	-6.406783523	-9.761527686
		205.5	-22.92862	-14.82992	-23.98915	-37.75854					205.5	-9.68678496	-6.498650307	-9.883466546
		205.4	-23.16362	-15.04362	-24.27933	-38.20724					205.4	-9.786066751	-6.592296231	-10.00301994
		205.3	-23.38577	-15.22327	-24.53479	-38.60904					205.3	-9.87991973	-6.671021034	-10.10826879
		205.2	-23.46382	-15.43732	-24.77166	-38.90114					205.2	-9.912893959	-6.764820333	-10.2058586
		205.1	-23.58023	-15.61913	-24.98787	-39.19936					205.1	-9.962074356	-6.844491674	-10.29493655
		205	-23.76127	-15.75537	-25.24765	-39.51664					205	-10.03855936	-6.90419369	-10.40196523
		204.9	-23.89667	-15.94157	-25.49182	-39.83824					204.9	-10.09576257	-6.985788782	-10.50256262
		204.8	-24.0255	-16.1451	-25.70355	-40.1706					204.8	-10.15019011	-7.074978089	-10.58979483
		204.7	-24.15702	-16.35042	-25.87025	-40.50744					204.7	-10.20575412	-7.164951797	-10.65847479
		204.6	-24.25417	-16.58447	-26.00927	-40.83864					204.6	-10.24679763	-7.267515337	-10.71575066
		204.5	-24.31551	-16.73851	-26.14713	-41.05402					204.5	-10.27271229	-7.335017528	-10.77254862
		204.4	-24.35071	-16.86771	-26.28421	-41.21842					204.4	-10.28758344	-7.391634531	-10.82902521
		204.3	-24.439	-17.077	-26.46324	-41.516					204.3	-10.32488382	-7.48334794	-10.9027851
		204.2	-24.64946	-17.32386	-26.57645	-41.97332					204.2	-10.41379806	-7.591524978	-10.94942732
		204.1	-24.76119	-17.55009	-26.70266	-42.31128					204.1	-10.46100127	-7.6906617	-11.00142551
		204	-24.82156	-17.76106	-26.82689	-42.58262					204	-10.48650613	-7.783111306	-11.05260794
		203.9	-24.75524	-17.90824	-26.93635	-42.66348					203.9	-10.45848754	-7.847607362	-11.09770517
		203.8	-24.70388	-18.10768	-27.06202	-42.81156					203.8	-10.43678918	-7.935004382	-11.14948088
		203.7	-24.72015	-18.32415	-27.22503	-43.0443					203.7	-10.44366286	-8.029864154	-11.21664057
		203.6	-24.8593	-18.5182	-27.42921	-43.3775					203.6	-10.50245036	-8.114899211	-11.3007622
		203.5	-25.05788	-18.63938	-27.7208	-43.69726					203.5	-10.58634559	-8.168001753	-11.42089651
		203.4	-25.0913	-18.7971	-27.98084	-43.8884					203.4	-10.60046472	-8.237116564	-11.5280323
		203.3	-25.18866	-18.97996	-28.19681	-44.16862					203.3	-10.64159696	-8.317248028	-11.61701137
		203.2	-25.30908	-19.09938	-28.45346	-44.40846					203.2	-10.69247148	-8.369579316	-11.72275049
		203.1	-25.44804	-19.15514	-28.66885	-44.60318					203.1	-10.75117871	-8.394014023	-11.81149061
		203	-25.58411	-19.25151	-28.921	-44.83562					203	-10.80866498	-8.436244522	-11.91537574
		202.9	-25.61876	-19.36406	-29.15197	-44.98282					202.9	-10.82330376	-8.485565294	-12.01053477
		202.8	-25.63314	-19.54164	-29.36151	-45.17478					202.8	-10.82937896	-8.563382997	-12.0968647
		202.7	-25.67366	-19.74486	-29.57476	-45.41852					202.7	-10.84649768	-8.652436459	-12.18472314
		202.6	-25.70968	-19.93548	-29.76921	-45.64516					202.6	-10.86171525	-8.735968449	-12.26483603
		202.5	-25.65861	-20.09211	-30.04717	-45.75072					202.5	-10.84013942	-8.804605609	-12.37935481
		202.4	-25.85192	-20.22972	-30.31348	-46.08164					202.4	-10.9218082	-8.864907975	-12.48907383
		202.3	-26.08813	-20.31853	-30.61892	-46.40666					202.3	-11.02160118	-8.903825592	-12.6149143
		202.2	-26.46383	-20.42753	-30.89807	-46.89136					202.2	-11.18032531	-8.95159071	-12.72992337
		202.1	-26.73401	-20.54731	-31.19144	-47.28132					202.1	-11.29446979	-9.004079755	-12.85079103
		202	-26.90159	-20.72669	-31.36013	-47.62828					202	-11.36526827	-9.08268624	-12.92029087
		201.9	-27.06395	-20.91735	-31.46334	-47.9813					201.9	-11.43386143	-9.166235758	-12.96281312
		201.8	-27.28356	-21.13826	-31.5325	-48.42182					201.8	-11.52664132	-9.263041192	-12.99130686
		201.7	-27.43316	-21.35276	-31.58856	-48.78592					201.7	-11.58984368	-9.357037686	-13.01440343
		201.6	-27.53885	-21.60685	-31.64922	-49.1457					201.6	-11.63449514	-9.468382997	-13.03939519
		201.5	-27.65365	-21.88875	-31.66014	-49.5424					201.5	-11.68299535	-9.591914987	-13.0438942
		201.4	-27.92882	-22.22092	-31.72865	-50.14974					201.4	-11.79924799	-9.737475898	-13.07212014
		201.3	-28.02251	-22.45781	-31.83412	-50.48032					201.3	-11.83882974	-9.841283961	-13.1155735
		201.2	-28.10138	-22.67988	-31.93838	-50.78126					201.2	-11.8721504	-9.938597721	-13.15852835
		201.1	-28.15419	-22.85249	-32.06198	-51.00668					201.1	-11.89446134	-10.01423751	-13.20945122
		201	-28.10549	-22.94219	-32.16629	-51.04768					201	-11.87388678	-10.05354514	-13.25242666
		200.9	-28.16607	-23.01057	-32.18087	-51.17664					200.9	-11.89948035	-10.08351008	-13.25843359
		200.8	-28.27804	-23.13064	-32.18266	-51.40868					200.8	-11.94678496	-10.13612621	-13.25917106
		200.7	-28.38244	-23.32164	-32.17193	-51.70408					200.7	-11.99089142	-10.21982472	-13.25475033
		200.6	-28.25396	-23.49896	-32.26626	-51.75292					200.6	-11.93661174	-10.29752848	-13.29361404
		200.5	-28.03749	-23.67669	-32.37768	-51.71418					200.5	-11.84515843	-10.37541192	-13.33951879
		200.4	-27.89667	-23.76307	-32.43086	-51.65974					200.4	-11.7856654	-10.41326468	-13.36142881
		200.3	-27.73454	-23.83624	-32.51515	-51.57078					200.3	-11.71716941	-10.44532866	-13.39615606
		200.2	-27.41875	-23.92225	-32.58946	-51.341					200.2	-11.58375581	-10.48301928	-13.42677159
		200.1	-26.95892	-24.01272	-32.75728	-50.97164					200.1	-11.3894888	-10.52266433	-13.49591299
		200	-26.81509	-24.01499	-32.89954	-50.83008					200	-11.32872412	-10.52365907	-13.55452373
		199.9	-26.6692	-23.9864	-33.09142	-50.6556					199.9	-11.26708914	-10.51113059	-13.63357779
		199.8	-26.73789	-23.97519	-33.32748	-50.71308					199.8	-11.296109	-10.50621823	-13.73083388
		199.7	-26.84227	-24.00077	-33.38516	-50.84304					199.7	-11.34020701	-10.5174277	-13.75459789
		199.6	-27.04583	-24.03493	-33.36957	-51.08076					199.6	-11.42620617	-10.53239702	-13.74817485
		199.5	-27.34726	-24.04456	-33.39715	-51.39182					199.5	-11.55355302	-10.536617	-13.75953774
		199.4	-27.60435	-24.08675	-33.42419	-51.6911					199.4	-11.6621673	-10.55510517	-13.77067815
		199.3	-27.81237	-24.13387	-33.46296	-51.94624					199.3	-11.7500507	-10.57575372	-13.78665129
		199.2	-27.61022	-24.18392	-33.43807	-51.79414					199.2	-11.66464723	-10.59768624	-13.77639667
		199.1	-27.15108	-24.14948	-33.50673	-51.30056					199.1	-11.47067174	-10.58259422	-13.80468441
		199	-26.73627	-24.13477	-33.47928	-50.87104					199	-11.29542459	-10.57614812	-13.79337508
		198.9	-26.59507	-24.05447	-33.39217	-50.64954					198.9	-11.23577102	-10.54095968	-13.75748599
		198.8	-26.47931	-24.03411	-33.21252	-50.51342					198.8	-11.18686523	-10.53203769	-13.68347067
		198.7	-26.27929	-24.01679	-33.10553	-50.29608					198.7	-11.10236164	-10.52444785	-13.63939107
		198.6	-26.18592	-24.01052	-33.04621	-50.19644					198.6	-11.06291508	-10.52170026	-13.61495138
		198.5	-25.90277	-24.06147	-32.98064	-49.96424					198.5	-10.94329109	-10.54402717	-13.58793672
		198.4	-25.92424	-24.08134	-32.88597	-50.00558					198.4	-10.95236164	-10.55273444	-13.54893293
		198.3	-25.72699	-24.15759	-32.75053	-49.88458					198.3	-10.86902831	-10.58614812	-13.493132
		198.2	-25.35805	-24.24475	-32.55559	-49.6028					198.2	-10.71316012	-10.62434268	-13.41281724
		198.1	-25.0455	-24.2985	-32.40504	-49.344					198.1	-10.58111534	-10.64789658	-13.35079103
		198	-24.39154	-24.26614	-32.45286	-48.65768					198	-10.30483312	-10.63371604	-13.37049275
		197.9	-23.82413	-24.21073	-32.40112	-48.03486					197.9	-10.06511618	-10.60943471	-13.34917601
		197.8	-23.43974	-24.10944	-32.24502	-47.54918					197.8	-9.902720744	-10.5650482	-13.28486322
		197.7	-22.97302	-23.97492	-32.0251	-46.94794					197.7	-9.705542881	-10.50609991	-13.19425676
		197.6	-22.44671	-23.85001	-31.85894	-46.29672					197.6	-9.483189692	-10.45136284	-13.12579927
		197.5	-22.27386	-23.72276	-31.70807	-45.99662					197.5	-9.410164766	-10.39560035	-13.06364123
		197.4	-22.10475	-23.58795	-31.43789	-45.6927					197.4	-9.338719899	-10.33652498	-12.95232779
		197.3	-21.94214	-23.50204	-31.24336	-45.44418					197.3	-9.270021124	-10.29887818	-12.87218194
		197.2	-21.91298	-23.43738	-30.99001	-45.35036					197.2	-9.257701732	-10.27054338	-12.76780241
		197.1	-21.73929	-23.26299	-30.82168	-45.00228					197.1	-9.184321926	-10.19412358	-12.69845089
		197	-21.63348	-23.10978	-30.67359	-44.74326					197	-9.139619772	-10.1269851	-12.6374382
		196.9	-21.49407	-22.90147	-30.5376	-44.39554					196.9	-9.080722433	-10.03570114	-12.58141068
		196.8	-21.41518	-22.64538	-30.26722	-44.06056					196.8	-9.047393325	-9.923479404	-12.47001483
		196.7	-21.16513	-22.41983	-30.01288	-43.58496					196.7	-8.941753274	-9.824640666	-12.36522742
		196.6	-20.7603	-22.1748	-29.67423	-42.9351					196.6	-8.770722433	-9.717265557	-12.22570452
		196.5	-20.37201	-21.91471	-29.29938	-42.28672					196.5	-8.606679341	-9.603290973	-12.0712673
		196.4	-19.59447	-21.69217	-28.98242	-41.28664					196.4	-8.278187579	-9.505771253	-11.94068062
		196.3	-19.39897	-21.54367	-28.61787	-40.94264					196.3	-8.195593578	-9.440696757	-11.79048698
		196.2	-18.85378	-21.37778	-28.36668	-40.23156					196.2	-7.965264047	-9.368001753	-11.68699736
		196.1	-18.43579	-21.18929	-28.14604	-39.62508					196.1	-7.788673426	-9.285403155	-11.59609426
		196	-18.16966	-20.98416	-27.8646	-39.15382					196	-7.676239966	-9.195512708	-11.48014173
		195.9	-17.88573	-20.84043	-27.54587	-38.72616					195.9	-7.556286439	-9.132528484	-11.34882581
		195.8	-17.41855	-20.67435	-27.25796	-38.0929					195.8	-7.358914237	-9.059750219	-11.23020765
		195.7	-17.4644	-20.4586	-26.96797	-37.923					195.7	-7.378284749	-8.96520596	-11.11073253
		195.6	-17.24351	-20.27811	-26.50038	-37.52162					195.6	-7.28496409	-8.886113059	-10.91808668
		195.5	-16.51696	-20.05446	-26.08129	-36.57142					195.5	-6.978014364	-8.788106924	-10.74542271
		195.4	-15.49361	-19.86051	-25.63013	-35.35412					195.4	-6.545673849	-8.703115688	-10.55954598
		195.3	-14.59869	-19.66999	-25.18874	-34.26868					195.3	-6.167591888	-8.61962752	-10.37769446
		195.2	-13.81862	-19.55332	-24.75444	-33.37194					195.2	-5.838031263	-8.568501315	-10.19876401
		195.1	-13.40246	-19.39256	-24.32617	-32.79502					195.1	-5.662213773	-8.498054338	-10.0223179
		195	-12.88119	-19.21279	-23.95799	-32.09398					195	-5.441989861	-8.41927695	-9.870628708
		194.9	-12.63536	-19.01026	-23.61274	-31.64562					194.9	-5.338132657	-8.330525855	-9.728386618
		194.8	-12.24556	-18.83306	-23.19925	-31.07862					194.8	-5.173451627	-8.252874671	-9.558029829
		194.7	-11.42833	-18.61123	-22.76296	-30.03956					194.7	-4.828191804	-8.155666082	-9.378279499
		194.6	-10.83832	-18.38162	-22.32771	-29.21994					194.6	-4.578926912	-8.055048203	-9.198957647
		194.5	-10.35996	-18.27866	-21.80703	-28.63862					194.5	-4.376831432	-8.009929886	-8.98443886
		194.4	-9.16064	-18.25784	-21.23923	-27.41848					194.4	-3.870147866	-8.00080631	-8.750506757
		194.3	-8.79626	-18.17236	-20.86095	-26.96862					194.3	-3.716206168	-7.96334794	-8.594656394
		194.2	-8.79636	-17.94886	-20.51099	-26.74522					194.2	-3.716248416	-7.865407537	-8.450473797
		194.1	-8.30549	-17.70079	-20.18349	-26.00628					194.1	-3.508867765	-7.756700263	-8.315544661
		194	-7.36413	-17.47288	-19.85138	-24.83701					194	-3.111166033	-7.656827344	-8.178716216
		193.9	-6.81036	-17.22993	-19.63922	-24.04029					193.9	-2.87721166	-7.550363716	-8.091306856
		193.8	-6.44642	-17.03483	-19.40631	-23.48125					193.8	-2.723455851	-7.464868536	-7.99534855
		193.7	-6.18181	-16.7671	-19.0971	-22.94891					193.7	-2.611664554	-7.347546012	-7.867954845
		193.6	-5.86463	-16.3822	-18.67495	-22.24683					193.6	-2.477663709	-7.178878177	-7.694030158
		193.5	-5.11304	-15.95967	-18.31235	-21.07271					193.5	-2.160135192	-6.993720421	-7.544639914
		193.4	-4.13332	-15.63697	-17.79966	-19.77029					193.4	-1.746227292	-6.852309378	-7.333412986
		193.3	-3.47772	-15.34574	-17.24468	-18.82346					193.3	-1.469252218	-6.724688869	-7.10476269
		193.2	-2.32392	-15.06771	-16.64637	-17.39163					193.2	-0.981799747	-6.602852761	-6.858260547
		193.1	-2.10641	-14.78155	-16.0671	-16.88796					193.1	-0.889907055	-6.477453988	-6.619602835
		193	-2.02218	-14.48105	-15.56275	-16.50323					193	-0.854321926	-6.345771253	-6.411811964
		192.9	-1.44075	-14.0975	-15.11135	-15.53825					192.9	-0.608681876	-6.177695004	-6.225836355
		192.8	-1.51705	-13.59474	-14.57939	-15.11179					192.8	-0.640916772	-5.957379492	-6.006670237
		192.7	-1.64463	-13.06721	-13.99815	-14.71184					192.7	-0.694816223	-5.726209465	-5.76720089
		192.6	-1.69085	-12.58933	-13.2492	-14.28018					192.6	-0.71434305	-5.51679667	-5.458635465
		192.5	-1.5438	-12.27036	-12.58582	-13.81416					192.5	-0.652217997	-5.377020158	-5.185324654
		192.4	-1.48654	-11.93681	-11.98311	-13.42335					192.4	-0.628027038	-5.230854514	-4.937009723
		192.3	-1.1463	-11.58996	-11.33871	-12.73626					192.3	-0.484283904	-5.078860649	-4.671518622
		192.2	-0.93967	-11.2454	-10.73147	-12.18507					192.2	-0.396987748	-4.927870289	-4.421337343
		192.1	-1.47156	-11.01395	-10.22584	-12.48551					192.1	-0.621698352	-4.8264461	-4.213019117
		192	-2.01342	-10.82686	-9.80409	-12.84028					192	-0.850621039	-4.744460999	-4.039259229
		191.9	-1.98237	-10.63118	-9.23172	-12.61355					191.9	-0.837503169	-4.658711656	-3.803444298
		191.8	-2.31776	-10.43028	-8.62119	-12.74804					191.8	-0.979197296	-4.570674847	-3.551907548
		191.7	-2.34288	-10.04892	-8.01029	-12.3918					191.7	-0.989809886	-4.403558282	-3.300218359
		191.6	-2.16366	-9.64358	-7.50321	-11.80724					191.6	-0.91409379	-4.225933392	-3.091302736
		191.5	-1.7762	-9.1943	-7.08879	-10.9705					191.5	-0.750401352	-4.029053462	-2.920562788
		191.4	-1.34478	-8.6602	-6.44093	-10.00498					191.4	-0.568136882	-3.795004382	-2.653646177
		191.3	-1.01763	-8.21819	-5.64617	-9.23582					191.3	-0.429923954	-3.601310254	-2.326207152
		191.2	-0.37512	-7.77596	-5.10441	-8.15108					191.2	-0.158479087	-3.40751972	-2.103003461
		191.1	0.91719	-7.40986	-4.80934	-6.49267					191.1	0.387490494	-3.247090272	-1.981435399
		191	1.73409	-7.00508	-4.45542	-5.27099					191	0.7326109	-3.06971078	-1.835621292
		190.9	3.388172	-6.50009	-4.18529	-3.111918					190.9	1.431420363	-2.848418054	-1.724328444
		190.8	4.31436	-6.0379	-3.78336	-1.72354					190.8	1.822712294	-2.645880806	-1.558734344
		190.7	5.33199	-5.60798	-3.39262	-0.27599					190.7	2.252636248	-2.457484663	-1.397750494
		190.6	6.81213	-5.21448	-3.13641	1.59765					190.6	2.877959442	-2.285048203	-1.29219265
		190.5	8.57509	-4.83755	-2.855913	3.73754					190.5	3.622767216	-2.119872918	-1.176628626
		190.4	10.36992	-4.39633	-2.386062	5.97359					190.4	4.38103929	-1.926524978	-0.983051252
		190.3	11.69794	-4.03128	-1.8913321	7.66666					190.3	4.94209548	-1.766555653	-0.779223838
		190.2	12.73251	-3.66918	-1.41642	9.06333					190.2	5.379176172	-1.607879053	-0.583561305
		190.1	14.04309	-3.38757	-1.137388	10.65552					190.1	5.932864385	-1.484474145	-0.468600857
		190	14.11744	-3.11084	-0.932118	11.0066					190	5.964275454	-1.363207713	-0.384030158
