# Supplementary material for: Effects on tumor growth and immunosuppression of a modified Tα1 peptide along with its circular dichroism spectroscopy data
Source: Data Brief. 2018 Jul 29;20:126–31. doi: 10.1016/j.dib.2018.07.058 (PMC6088563; doi:10.1016/j.dib.2018.07.058)
Supplement: Supplementary file 2 — Supplementary material. [file mmc2.zip › Data in Brief IJP/Fig 7. Half TFA-Ta1-irgd_merge.csv]

											T��1		iRGD		T��1-iRGD
										MW	3066.28		950.05?		4224.55
										residue	28		9		41
										concentration	0.25		0.25		0.25
											mg/ML
										concentration	0.081532019		0.263152355		0.059177901
											mM
											0.081532019
50%TFA/50%H2O			Ta1	IRGD	Ta1+IRGD	Ta1-IRGD					Ta1	IRGD	Ta1+IRGD	Ta1-IRGD
											T��1	iRGD	T��1+ iRGD	T��1-iRGD				T��1	iRGD	T��1-iRGD				T��1	iRGD	T��1-iRGD
						0.14771				260	-0.39411	6.31494	5.92083	0.14771			260	-0.39411	6.31494	0.14771			260	-0.172703769	2.665881459	0.060856131
						0.15428				259.9	-0.37897	6.3177	5.93873	0.15428			259.9	-0.37897	6.3177	0.15428			259.9	-0.166069238	2.667046606	0.063562953
						0.14257				259.8	-0.38797	6.29602	5.90805	0.14257			259.8	-0.38797	6.29602	0.14257			259.8	-0.170013146	2.657894292	0.058738464
						0.14438				259.7	-0.39175	6.28067	5.88892	0.14438			259.7	-0.39175	6.28067	0.14438			259.7	-0.171669588	2.651414218	0.059484179
						0.15868				259.6	-0.39458	6.28674	5.89216	0.15868			259.6	-0.39458	6.28674	0.15868			259.6	-0.172909728	2.653976697	0.065375742
						0.17732				259.5	-0.39644	6.30106	5.90462	0.17732			259.5	-0.39644	6.30106	0.17732			259.5	-0.173724803	2.660021952	0.073055372
						0.21206				259.4	-0.39219	6.29723	5.90504	0.21206			259.4	-0.39219	6.29723	0.21206			259.4	-0.171862401	2.6584051	0.087368161
						0.23337				259.3	-0.37611	6.29587	5.91976	0.23337			259.3	-0.37611	6.29587	0.23337			259.3	-0.164815951	2.657830969	0.096147825
						0.23525				259.2	-0.37471	6.30865	5.93394	0.23525			259.2	-0.37471	6.30865	0.23525			259.2	-0.164202454	2.663226106	0.09692238
						0.24851				259.1	-0.40623	6.28037	5.87414	0.24851			259.1	-0.40623	6.28037	0.24851			259.1	-0.178014899	2.651287572	0.102385465
						0.26396				259	-0.41822	6.26948	5.85126	0.26396			259	-0.41822	6.26948	0.26396			259	-0.183269062	2.646690307	0.108750824
						0.26529				258.9	-0.42468	6.25983	5.83515	0.26529			258.9	-0.42468	6.25983	0.26529			258.9	-0.186099912	2.642616515	0.10929878
						0.27395				258.8	-0.42416	6.24993	5.82577	0.27395			258.8	-0.42416	6.24993	0.27395			258.8	-0.185872042	2.638437183	0.112866678
						0.28987				258.7	-0.40348	6.26539	5.86191	0.28987			258.7	-0.40348	6.26539	0.28987			258.7	-0.176809816	2.644963695	0.119425676
						0.31526				258.6	-0.39845	6.28399	5.88554	0.31526			258.6	-0.39845	6.28399	0.31526			258.6	-0.174605609	2.652815772	0.129886289
						0.34896				258.5	-0.41239	6.30049	5.8881	0.34896			258.5	-0.41239	6.30049	0.34896			258.5	-0.180714286	2.659781324	0.1437706
						0.37308				258.4	-0.43204	6.30931	5.87727	0.37308			258.4	-0.43204	6.30931	0.37308			258.4	-0.189325153	2.663504728	0.153707976
						0.39893				258.3	-0.46955	6.29679	5.82724	0.39893			258.3	-0.46955	6.29679	0.39893			258.3	-0.205762489	2.658219352	0.164358108
						0.42851				258.2	-0.48564	6.29589	5.81025	0.42851			258.2	-0.48564	6.29589	0.42851			258.2	-0.212813322	2.657839412	0.17654499
						0.45551				258.1	-0.48142	6.30518	5.82376	0.45551			258.1	-0.48142	6.30518	0.45551			258.1	-0.210964067	2.661761229	0.187668919
						0.47173				258	-0.49168	6.28889	5.79721	0.47173			258	-0.49168	6.28889	0.47173			258	-0.215460123	2.65488433	0.194351516
						0.48886				257.9	-0.51432	6.24736	5.73304	0.48886			257.9	-0.51432	6.24736	0.48886			257.9	-0.225381245	2.637352246	0.201409031
						0.48697				257.8	-0.5475	6.19933	5.65183	0.48697			257.8	-0.5475	6.19933	0.48697			257.8	-0.239921122	2.617076157	0.200630356
						0.45602				257.7	-0.5696	6.18078	5.61118	0.45602			257.7	-0.5696	6.18078	0.45602			257.7	-0.249605609	2.609245187	0.187879038
						0.45403				257.6	-0.58959	6.1759	5.58631	0.45403			257.6	-0.58959	6.1759	0.45403			257.6	-0.258365469	2.607185073	0.187059163
						0.4522				257.5	-0.60552	6.18052	5.575	0.4522			257.5	-0.60552	6.18052	0.4522			257.5	-0.265346188	2.609135427	0.186305208
						0.44443				257.4	-0.61685	6.20883	5.59198	0.44443			257.4	-0.61685	6.20883	0.44443			257.4	-0.270311131	2.621086626	0.183103988
						0.42949				257.3	-0.63953	6.21586	5.57633	0.42949			257.3	-0.63953	6.21586	0.42949			257.3	-0.280249781	2.624054374	0.176948748
						0.40564				257.2	-0.65136	6.20255	5.55119	0.40564			257.2	-0.65136	6.20255	0.40564			257.2	-0.28543383	2.618435495	0.16712261
						0.37013				257.1	-0.65987	6.18729	5.52742	0.37013			257.1	-0.65987	6.18729	0.37013			257.1	-0.289163015	2.611993414	0.152492584
						0.32473				257	-0.66483	6.1664	5.50157	0.32473			257	-0.66483	6.1664	0.32473			257	-0.291336547	2.603174603	0.133787904
						0.29326				256.9	-0.66421	6.13699	5.47278	0.29326			256.9	-0.66421	6.13699	0.29326			256.9	-0.291064855	2.590759034	0.120822347
						0.27691				256.8	-0.66823	6.12522	5.45699	0.27691			256.8	-0.66823	6.12522	0.27691			256.8	-0.292826468	2.585790274	0.11408619
						0.26916				256.7	-0.67148	6.12816	5.45668	0.26916			256.7	-0.67148	6.12816	0.26916			256.7	-0.294250657	2.587031408	0.11089321
						0.24878				256.6	-0.64653	6.1492	5.50267	0.24878			256.6	-0.64653	6.1492	0.24878			256.6	-0.283317266	2.595913543	0.102496704
						0.24703				256.5	-0.62344	6.1518	5.52836	0.24703			256.5	-0.62344	6.1518	0.24703			256.5	-0.273198948	2.597011145	0.101775709
						0.24983				256.4	-0.60106	6.15186	5.5508	0.24983			256.4	-0.60106	6.15186	0.24983			256.4	-0.263391762	2.597036474	0.102929301
						0.26851				256.3	-0.55839	6.19207	5.63368	0.26851			256.3	-0.55839	6.19207	0.26851			256.3	-0.244693252	2.614011314	0.110625412
						0.27099				256.2	-0.52596	6.23661	5.71065	0.27099			256.2	-0.52596	6.23661	0.27099			256.2	-0.230482033	2.632814083	0.111647165
						0.28759				256.1	-0.50307	6.27909	5.77602	0.28759			256.1	-0.50307	6.27909	0.28759			256.1	-0.220451358	2.650747214	0.118486322
						0.30636				256	-0.47859	6.29045	5.81186	0.30636			256	-0.47859	6.29045	0.30636			256	-0.209723926	2.655542891	0.126219512
						0.30519				255.9	-0.4532	6.2873	5.8341	0.30519			255.9	-0.4532	6.2873	0.30519			255.9	-0.198597721	2.654213104	0.125737475
						0.30958				255.8	-0.43584	6.26917	5.83333	0.30958			255.8	-0.43584	6.26917	0.30958			255.8	-0.190990359	2.646559439	0.127546144
						0.31847				255.7	-0.41069	6.25763	5.84694	0.31847			255.7	-0.41069	6.25763	0.31847			255.7	-0.179969325	2.641687774	0.1312088
						0.3359				255.6	-0.4029	6.25662	5.85372	0.3359			255.6	-0.4029	6.25662	0.3359			255.6	-0.176555653	2.641261398	0.138389914
						0.34876				255.5	-0.39329	6.28244	5.88915	0.34876			255.5	-0.39329	6.28244	0.34876			255.5	-0.172344435	2.652161432	0.1436882
						0.3541				255.4	-0.39168	6.2872	5.89552	0.3541			255.4	-0.39168	6.2872	0.3541			255.4	-0.171638913	2.654170888	0.145888266
						0.37683				255.3	-0.3689	6.29218	5.92328	0.37683			255.3	-0.3689	6.29218	0.37683			255.3	-0.161656442	2.656273219	0.155252966
						0.36945				255.2	-0.33041	6.30359	5.97318	0.36945			255.2	-0.33041	6.30359	0.36945			255.2	-0.144789658	2.661090003	0.152212426
						0.35636				255.1	-0.28965	6.30578	6.01613	0.35636			255.1	-0.28965	6.30578	0.35636			255.1	-0.126928133	2.662014522	0.14681938
						0.34762				255	-0.26363	6.29807	6.03444	0.34762			255	-0.26363	6.29807	0.34762			255	-0.115525855	2.65875971	0.143218523
						0.33494				254.9	-0.27028	6.28992	6.01964	0.33494			254.9	-0.27028	6.28992	0.33494			254.9	-0.118439965	2.655319149	0.137994397
						0.32984				254.8	-0.27646	6.29617	6.01971	0.32984			254.8	-0.27646	6.29617	0.32984			254.8	-0.121148116	2.657957616	0.13589321
						0.30932				254.7	-0.30168	6.2851	5.98342	0.30932			254.7	-0.30168	6.2851	0.30932			254.7	-0.132199825	2.653284363	0.127439024
						0.26579				254.6	-0.31244	6.26033	5.94789	0.26579			254.6	-0.31244	6.26033	0.26579			254.6	-0.136914987	2.642827592	0.109504779
						0.24151				254.5	-0.2995	6.23635	5.93685	0.24151			254.5	-0.2995	6.23635	0.24151			254.5	-0.131244522	2.632704323	0.099501483
						0.22162				254.4	-0.29196	6.23962	5.94766	0.22162			254.4	-0.29196	6.23962	0.22162			254.4	-0.127940403	2.634084769	0.091306856
						0.2059				254.3	-0.29838	6.24376	5.94538	0.2059			254.3	-0.29838	6.24376	0.2059			254.3	-0.130753725	2.635832489	0.084830257
						0.20292				254.2	-0.26969	6.2499	5.98021	0.20292			254.2	-0.26969	6.2499	0.20292			254.2	-0.11818142	2.638424519	0.083602505
						0.19942				254.1	-0.23744	6.26588	6.02844	0.19942			254.1	-0.23744	6.26588	0.19942			254.1	-0.10404908	2.64517055	0.082160514
						0.17877				254	-0.22865	6.28485	6.0562	0.17877			254	-0.22865	6.28485	0.17877			254	-0.100197195	2.653178825	0.073652769
						0.17123				253.9	-0.22136	6.30301	6.08165	0.17123			253.9	-0.22136	6.30301	0.17123			253.9	-0.097002629	2.660845154	0.070546309
						0.18536				253.8	-0.22286	6.29134	6.06848	0.18536			253.8	-0.22286	6.29134	0.18536			253.8	-0.097659947	2.655918609	0.076367831
						0.20731				253.7	-0.23252	6.30033	6.06781	0.20731			253.7	-0.23252	6.30033	0.20731			253.7	-0.101893076	2.659713779	0.085411173
						0.21773				253.6	-0.27992	6.30174	6.02182	0.21773			253.6	-0.27992	6.30174	0.21773			253.6	-0.12266433	2.660309017	0.089704186
						0.22558				253.5	-0.32715	6.29399	5.96684	0.22558			253.5	-0.32715	6.29399	0.22558			253.5	-0.143361087	2.657037318	0.092938365
						0.22742				253.4	-0.36963	6.27931	5.90968	0.22742			253.4	-0.36963	6.27931	0.22742			253.4	-0.161976337	2.650840088	0.09369644
						0.23873				253.3	-0.41382	6.27412	5.8603	0.23873			253.3	-0.41382	6.27412	0.23873			253.3	-0.181340929	2.648649105	0.098356131
						0.24602				253.2	-0.4533	6.27093	5.81763	0.24602			253.2	-0.4533	6.27093	0.24602			253.2	-0.198641543	2.647302432	0.101359591
						0.25179				253.1	-0.4552	6.27596	5.82076	0.25179			253.1	-0.4552	6.27596	0.25179			253.1	-0.199474145	2.64942587	0.103736816
						0.27993				253	-0.45711	6.28241	5.8253	0.27993			253	-0.45711	6.28241	0.27993			253	-0.200311131	2.652148767	0.115330422
						0.30834				252.9	-0.45872	6.31114	5.85242	0.30834			252.9	-0.45872	6.31114	0.30834			252.9	-0.201016652	2.664277271	0.127035267
						0.31168				252.8	-0.46944	6.33687	5.86743	0.31168			252.8	-0.46944	6.33687	0.31168			252.8	-0.205714286	2.675139311	0.128411338
						0.30741				252.7	-0.48615	6.35478	5.86863	0.30741			252.7	-0.48615	6.35478	0.30741			252.7	-0.21303681	2.682700101	0.126652109
						0.3046				252.6	-0.50423	6.35935	5.85512	0.3046			252.6	-0.50423	6.35935	0.3046			252.6	-0.220959684	2.684629348	0.125494397
						0.29119				252.5	-0.54339	6.36837	5.82498	0.29119			252.5	-0.54339	6.36837	0.29119			252.5	-0.23812007	2.688437183	0.119969512
						0.28969				252.4	-0.5654	6.34452	5.77912	0.28969			252.4	-0.5654	6.34452	0.28969			252.4	-0.247765118	2.678368794	0.119351516
						0.2989				252.3	-0.56835	6.32055	5.7522	0.2989			252.3	-0.56835	6.32055	0.2989			252.3	-0.249057844	2.668249747	0.123146012
						0.29084				252.2	-0.58209	6.31237	5.73028	0.29084			252.2	-0.58209	6.31237	0.29084			252.2	-0.255078878	2.664796521	0.119825313
						0.26372				252.1	-0.5947	6.32345	5.72875	0.26372			252.1	-0.5947	6.32345	0.26372			252.1	-0.260604733	2.669473995	0.108651945
						0.23002				252	-0.59202	6.33538	5.74336	0.23002			252	-0.59202	6.33538	0.23002			252	-0.259430324	2.674510301	0.094767633
						0.20506				251.9	-0.56919	6.35039	5.7812	0.20506			251.9	-0.56919	6.35039	0.20506			251.9	-0.249425942	2.680846842	0.084484179
						0.18492				251.8	-0.54448	6.38023	5.83575	0.18492			251.8	-0.54448	6.38023	0.18492			251.8	-0.238597721	2.693443938	0.076186552
						0.17113				251.7	-0.51309	6.40864	5.89555	0.17113			251.7	-0.51309	6.40864	0.17113			251.7	-0.224842244	2.705437352	0.070505109
						0.1476				251.6	-0.46443	6.43332	5.96889	0.1476			251.6	-0.46443	6.43332	0.1476			251.6	-0.203518843	2.71585613	0.060810811
						0.11713				251.5	-0.4458	6.42629	5.98049	0.11713			251.5	-0.4458	6.42629	0.11713			251.5	-0.195354952	2.712888382	0.048257251
						0.08917				251.4	-0.44159	6.42307	5.98148	0.08917			251.4	-0.44159	6.42307	0.08917			251.4	-0.193510079	2.711529044	0.036737805
						0.0718				251.3	-0.43671	6.42569	5.98898	0.0718			251.3	-0.43671	6.42569	0.0718			251.3	-0.191371604	2.712635089	0.029581411
						0.05401				251.2	-0.43644	6.4113	5.97486	0.05401			251.2	-0.43644	6.4113	0.05401			251.2	-0.191253287	2.706560284	0.022251978
						0.05308				251.1	-0.44026	6.39308	5.95282	0.05308			251.1	-0.44026	6.39308	0.05308			251.1	-0.192927257	2.698868625	0.02186882
						0.06068				251	-0.44445	6.38326	5.93881	0.06068			251	-0.44445	6.38326	0.06068			251	-0.194763365	2.694723067	0.025
						0.08855				250.9	-0.46395	6.37773	5.91378	0.08855			250.9	-0.46395	6.37773	0.08855			250.9	-0.203308501	2.692388551	0.036482367
						0.10259				250.8	-0.4648	6.39199	5.92719	0.10259			250.8	-0.4648	6.39199	0.10259			250.8	-0.203680982	2.698408477	0.042266809
						0.10636				250.7	-0.45445	6.41156	5.95711	0.10636			250.7	-0.45445	6.41156	0.10636			250.7	-0.199145486	2.706670044	0.04382004
						0.12865				250.6	-0.44172	6.40681	5.96509	0.12865			250.6	-0.44172	6.40681	0.12865			250.6	-0.193567046	2.704664809	0.053003461
						0.15455				250.5	-0.43516	6.3972	5.96204	0.15455			250.5	-0.43516	6.3972	0.15455			250.5	-0.190692375	2.700607903	0.063674192
						0.19483				250.4	-0.4319	6.38181	5.94991	0.19483			250.4	-0.4319	6.38181	0.19483			250.4	-0.189263804	2.694110942	0.080269446
						0.23161				250.3	-0.42029	6.37002	5.94973	0.23161			250.3	-0.42029	6.37002	0.23161			250.3	-0.184176161	2.689133739	0.095422709
						0.26569				250.2	-0.40927	6.35866	5.94939	0.26569			250.2	-0.40927	6.35866	0.26569			250.2	-0.179347064	2.684338061	0.109463579
						0.29899				250.1	-0.426	6.34921	5.92321	0.29899			250.1	-0.426	6.34921	0.29899			250.1	-0.186678352	2.6803487	0.123183092
						0.30864				250	-0.4498	6.33256	5.88276	0.30864			250	-0.4498	6.33256	0.30864			250	-0.1971078	2.673319824	0.127158866
						0.33725				249.9	-0.46285	6.31553	5.85268	0.33725			249.9	-0.46285	6.31553	0.33725			249.9	-0.202826468	2.66613053	0.138946111
						0.36909				249.8	-0.44515	6.31934	5.87419	0.36909			249.8	-0.44515	6.31934	0.36909			249.8	-0.195070114	2.66773894	0.152064107
						0.399				249.7	-0.45207	6.31367	5.8616	0.399			249.7	-0.45207	6.31367	0.399			249.7	-0.198102542	2.665345323	0.164386948
						0.40677				249.6	-0.45052	6.31507	5.86455	0.40677			249.6	-0.45052	6.31507	0.40677			249.6	-0.197423313	2.665936339	0.167588167
						0.42695				249.5	-0.46202	6.32211	5.86009	0.42695			249.5	-0.46202	6.32211	0.42695			249.5	-0.202462752	2.668908308	0.175902274
						0.44049				249.4	-0.47199	6.32636	5.85437	0.44049			249.4	-0.47199	6.32636	0.44049			249.4	-0.206831727	2.670702465	0.181480719
						0.42386				249.3	-0.45131	6.33953	5.88822	0.42386			249.3	-0.45131	6.33953	0.42386			249.3	-0.1977695	2.676262242	0.174629202
						0.39541				249.2	-0.45718	6.33353	5.87635	0.39541			249.2	-0.45718	6.33353	0.39541			249.2	-0.200341805	2.673729314	0.162907877
						0.38893				249.1	-0.46943	6.33673	5.8673	0.38893			249.1	-0.46943	6.33673	0.38893			249.1	-0.205709904	2.675080209	0.160238134
						0.3651				249	-0.49142	6.33756	5.84614	0.3651			249	-0.49142	6.33756	0.3651			249	-0.215346188	2.675430598	0.150420237
						0.34043				248.9	-0.5016	6.33473	5.83313	0.34043			248.9	-0.5016	6.33473	0.34043			248.9	-0.219807187	2.6742359	0.140256262
						0.32064				248.8	-0.49228	6.32908	5.8368	0.32064			248.8	-0.49228	6.32908	0.32064			248.8	-0.21572305	2.671850726	0.132102835
						0.27308				248.7	-0.50537	6.31944	5.81407	0.27308			248.7	-0.50537	6.31944	0.27308			248.7	-0.221459246	2.667781155	0.11250824
						0.24886				248.6	-0.53268	6.29875	5.76607	0.24886			248.6	-0.53268	6.29875	0.24886			248.6	-0.233426819	2.659046775	0.102529664
						0.22823				248.5	-0.55062	6.27642	5.7258	0.22823			248.5	-0.55062	6.27642	0.22823			248.5	-0.241288344	2.649620061	0.094030158
						0.20043				248.4	-0.53642	6.25989	5.72347	0.20043			248.4	-0.53642	6.25989	0.20043			248.4	-0.235065732	2.642641844	0.082576632
						0.18003				248.3	-0.53367	6.24742	5.71375	0.18003			248.3	-0.53367	6.24742	0.18003			248.3	-0.233860649	2.637377575	0.074171885
						0.13953				248.2	-0.54335	6.23155	5.6882	0.13953			248.2	-0.54335	6.23155	0.13953			248.2	-0.238102542	2.63067798	0.057485992
						0.1072				248.1	-0.57266	6.20299	5.63033	0.1072			248.1	-0.57266	6.20299	0.1072			248.1	-0.250946538	2.618621243	0.044166117
						0.07001				248	-0.57711	6.20034	5.62323	0.07001			248	-0.57711	6.20034	0.07001			248	-0.252896582	2.617502533	0.028843935
						0.04309				247.9	-0.59481	6.17686	5.58205	0.04309			247.9	-0.59481	6.17686	0.04309			247.9	-0.260652936	2.607590341	0.017752966
						0.01403				247.8	-0.59556	6.17506	5.5795	0.01403			247.8	-0.59556	6.17506	0.01403			247.8	-0.260981595	2.606830463	0.005780323
						0.00845				247.7	-0.60363	6.19051	5.58688	0.00845			247.7	-0.60363	6.19051	0.00845			247.7	-0.264517967	2.613352752	0.003481378
						0.0073				247.6	-0.60024	6.202	5.60176	0.0073			247.6	-0.60024	6.202	0.0073			247.6	-0.263032428	2.61820331	0.003007581
						-0.01054				247.5	-0.58513	6.21507	5.62994	-0.01054			247.5	-0.58513	6.21507	-0.01054			247.5	-0.256411043	2.623720871	-0.004342452
						-0.02273				247.4	-0.58314	6.22408	5.64094	-0.02273			247.4	-0.58314	6.22408	-0.02273			247.4	-0.255539001	2.627524485	-0.0093647
						-0.03226				247.3	-0.59279	6.24614	5.65335	-0.03226			247.3	-0.59279	6.24614	-0.03226			247.3	-0.259767748	2.636837217	-0.013291035
						-0.05254				247.2	-0.61033	6.2571	5.64677	-0.05254			247.2	-0.61033	6.2571	-0.05254			247.2	-0.267453988	2.641464032	-0.021646341
						-0.06832				247.1	-0.62274	6.25251	5.62977	-0.06832			247.1	-0.62274	6.25251	-0.06832			247.1	-0.2728922	2.639526342	-0.02814766
						-0.07393				247	-0.60848	6.26262	5.65414	-0.07393			247	-0.60848	6.26262	-0.07393			247	-0.266643295	2.643794326	-0.030458965
						-0.11229				246.9	-0.59742	6.27727	5.67985	-0.11229			246.9	-0.59742	6.27727	-0.11229			246.9	-0.26179667	2.649978892	-0.046263184
						-0.16272				246.8	-0.57944	6.30952	5.73008	-0.16272			246.8	-0.57944	6.30952	-0.16272			246.8	-0.253917616	2.663593381	-0.067040211
						-0.17883				246.7	-0.57603	6.32649	5.75046	-0.17883			246.7	-0.57603	6.32649	-0.17883			246.7	-0.252423313	2.670757345	-0.073677488
						-0.19459				246.6	-0.57458	6.34194	5.76736	-0.19459			246.6	-0.57458	6.34194	-0.19459			246.6	-0.251787905	2.677279635	-0.080170567
						-0.19392				246.5	-0.56766	6.35984	5.79218	-0.19392			246.5	-0.56766	6.35984	-0.19392			246.5	-0.248755478	2.684836204	-0.079894529
						-0.20304				246.4	-0.55965	6.37428	5.81463	-0.20304			246.4	-0.55965	6.37428	-0.20304			246.4	-0.245245399	2.690932118	-0.083651945
						-0.20249				246.3	-0.55866	6.36227	5.80361	-0.20249			246.3	-0.55866	6.36227	-0.20249			246.3	-0.244811569	2.68586204	-0.083425346
						-0.20552				246.2	-0.57396	6.36895	5.79499	-0.20552			246.2	-0.57396	6.36895	-0.20552			246.2	-0.251516214	2.688682033	-0.084673698
						-0.2285				246.1	-0.59145	6.35408	5.76263	-0.2285			246.1	-0.59145	6.35408	-0.2285			246.1	-0.259180543	2.682404593	-0.094141397
						-0.25871				246	-0.60218	6.32076	5.71858	-0.25871			246	-0.60218	6.32076	-0.25871			246	-0.263882559	2.668338399	-0.106587838
						-0.26173				245.9	-0.62431	6.3071	5.68279	-0.26173			245.9	-0.62431	6.3071	-0.26173			245.9	-0.273580193	2.662571766	-0.10783207
						-0.27421				245.8	-0.65085	6.28182	5.63097	-0.27421			245.8	-0.65085	6.28182	-0.27421			245.8	-0.285210342	2.651899696	-0.112973797
						-0.29837				245.7	-0.69452	6.25073	5.55621	-0.29837			245.7	-0.69452	6.25073	-0.29837			245.7	-0.304347064	2.638774907	-0.122927653
						-0.32313				245.6	-0.72796	6.20517	5.47721	-0.32313			245.6	-0.72796	6.20517	-0.32313			245.6	-0.319000876	2.61954154	-0.133128708
						-0.358				245.5	-0.76256	6.18811	5.42555	-0.358			245.5	-0.76256	6.18811	-0.358			245.5	-0.334163015	2.612339581	-0.147495056
						-0.38236				245.4	-0.78676	6.18165	5.39489	-0.38236			245.4	-0.78676	6.18165	-0.38236			245.4	-0.344767748	2.609612462	-0.157531312
						-0.40071				245.3	-0.83033	6.16653	5.3362	-0.40071			245.3	-0.83033	6.16653	-0.40071			245.3	-0.363860649	2.603229483	-0.165091463
						-0.40644				245.2	-0.87975	6.14159	5.26184	-0.40644			245.2	-0.87975	6.14159	-0.40644			245.2	-0.38551709	2.592700946	-0.167452208
						-0.41748				245.1	-0.93074	6.11506	5.18432	-0.41748			245.1	-0.93074	6.11506	-0.41748			245.1	-0.407861525	2.581501182	-0.172000659
						-0.4452				245	-0.94319	6.10335	5.16016	-0.4452			245	-0.94319	6.10335	-0.4452			245	-0.413317266	2.576557751	-0.183421226
						-0.49958				244.9	-0.9769	6.09999	5.12309	-0.49958			244.9	-0.9769	6.09999	-0.49958			244.9	-0.428089395	2.575139311	-0.205825643
						-0.56473				244.8	-1.01491	6.06934	5.05443	-0.56473			244.8	-1.01491	6.06934	-0.56473			244.8	-0.444745837	2.56220027	-0.232667271
						-0.64472				244.7	-1.07088	6.0381	4.96722	-0.64472			244.7	-1.07088	6.0381	-0.64472			244.7	-0.469272568	2.549012158	-0.26562294
						-0.72699				244.6	-1.128168	6.0077	4.879532	-0.72699			244.6	-1.128168	6.0077	-0.72699			244.6	-0.494376862	2.536178656	-0.299517963
						-0.77485				244.5	-1.192712	5.9535	4.760788	-0.77485			244.5	-1.192712	5.9535	-0.77485			244.5	-0.522660824	2.513297872	-0.319236157
						-0.80655				244.4	-1.269445	5.90727	4.637825	-0.80655			244.4	-1.269445	5.90727	-0.80655			244.4	-0.556286152	2.493781662	-0.332296473
						-0.84507				244.3	-1.354788	5.85801	4.503222	-0.84507			244.3	-1.354788	5.85801	-0.84507			244.3	-0.593684487	2.472986322	-0.348166612
						-0.88997				244.2	-1.410815	5.81988	4.409065	-0.88997			244.2	-1.410815	5.81988	-0.88997			244.2	-0.618236196	2.456889564	-0.366665293
						-0.91935				244.1	-1.450395	5.7757	4.325305	-0.91935			244.1	-1.450395	5.7757	-0.91935			244.1	-0.635580631	2.438238771	-0.378769776
						-0.93817				244	-1.477	5.741	4.264	-0.93817			244	-1.477	5.741	-0.93817			244	-0.647239264	2.423590003	-0.386523566
						-0.96315				243.9	-1.488994	5.7233	4.234306	-0.96315			243.9	-1.488994	5.7233	-0.96315			243.9	-0.65249518	2.416117866	-0.39681526
						-0.99135				243.8	-1.51293	5.67428	4.16135	-0.99135			243.8	-1.51293	5.67428	-0.99135			243.8	-0.662984224	2.395423843	-0.408433586
						-1.02272				243.7	-1.562842	5.64538	4.082538	-1.02272			243.7	-1.562842	5.64538	-1.02272			243.7	-0.684856266	2.383223573	-0.421357943
						-1.04411				243.6	-1.618181	5.62528	4.007099	-1.04411			243.6	-1.618181	5.62528	-1.04411			243.6	-0.709106486	2.374738264	-0.430170567
						-1.08207				243.5	-1.679383	5.60988	3.930497	-1.08207			243.5	-1.679383	5.60988	-1.08207			243.5	-0.735925942	2.368237082	-0.445809987
						-1.13223				243.4	-1.735137	5.60843	3.873293	-1.13223			243.4	-1.735137	5.60843	-1.13223			243.4	-0.760358019	2.367624958	-0.466475775
						-1.18517				243.3	-1.807281	5.58792	3.780639	-1.18517			243.3	-1.807281	5.58792	-1.18517			243.3	-0.791972393	2.358966565	-0.488286915
						-1.22508				243.2	-1.86052	5.5617	3.70118	-1.22508			243.2	-1.86052	5.5617	-1.22508			243.2	-0.815302366	2.34789767	-0.50472973
						-1.24907				243.1	-1.91753	5.56891	3.65138	-1.24907			243.1	-1.91753	5.56891	-1.24907			243.1	-0.840284838	2.350941405	-0.514613546
						-1.25224				243	-1.972765	5.56315	3.590385	-1.25224			243	-1.972765	5.56315	-1.25224			243	-0.864489483	2.348509794	-0.515919578
						-1.2637				242.9	-2.00797	5.54884	3.54087	-1.2637			242.9	-2.00797	5.54884	-1.2637			242.9	-0.87991674	2.342468761	-0.520641068
						-1.30929				242.8	-2.014183	5.55064	3.536457	-1.30929			242.8	-2.014183	5.55064	-1.30929			242.8	-0.882639351	2.343228639	-0.539424028
						-1.36223				242.7	-1.997925	5.54515	3.547225	-1.36223			242.7	-1.997925	5.54515	-1.36223			242.7	-0.875514899	2.34091101	-0.561235168
						-1.41622				242.6	-1.9799374	5.54464	3.5647026	-1.41622			242.6	-1.9799374	5.54464	-1.41622			242.6	-0.867632515	2.340695711	-0.583478906
						-1.47647				242.5	-1.9682762	5.54771	3.5794338	-1.47647			242.5	-1.9682762	5.54771	-1.47647			242.5	-0.862522436	2.341991726	-0.608301747
						-1.55297				242.4	-1.9649382	5.54903	3.5840918	-1.55297			242.4	-1.9649382	5.54903	-1.55297			242.4	-0.861059684	2.34254897	-0.639819545
						-1.62601				242.3	-1.9965239	5.54483	3.5483061	-1.62601			242.3	-1.9965239	5.54483	-1.62601			242.3	-0.87490092	2.34077592	-0.669911833
						-1.68269				242.2	-2.0371733	5.53375	3.4965767	-1.68269			242.2	-2.0371733	5.53375	-1.68269			242.2	-0.892713979	2.336098446	-0.693263843
						-1.76112				242.1	-2.0816206	5.50848	3.4268594	-1.76112			242.1	-2.0816206	5.50848	-1.76112			242.1	-0.912191323	2.325430598	-0.725576796
						-1.85193				242	-2.144581	5.4548	3.310219	-1.85193			242	-2.144581	5.4548	-1.85193			242	-0.939781332	2.302769335	-0.762990277
						-1.9561				241.9	-2.187101	5.423	3.235899	-1.9561			241.9	-2.187101	5.423	-1.9561			241.9	-0.95841411	2.289344816	-0.805908042
						-2.04006				241.8	-2.230745	5.38046	3.149715	-2.04006			241.8	-2.230745	5.38046	-2.04006			241.8	-0.977539439	2.271386356	-0.840499341
						-2.11074				241.7	-2.2599	5.33444	3.07454	-2.11074			241.7	-2.2599	5.33444	-2.11074			241.7	-0.990315513	2.251958798	-0.869619314
						-2.16911				241.6	-2.273297	5.3314	3.058103	-2.16911			241.6	-2.273297	5.3314	-2.16911			241.6	-0.99618624	2.250675447	-0.893667601
						-2.23586				241.5	-2.302745	5.31789	3.015145	-2.23586			241.5	-2.302745	5.31789	-2.23586			241.5	-1.00909071	2.244972138	-0.921168425
						-2.32183				241.4	-2.326796	5.28718	2.960384	-2.32183			241.4	-2.326796	5.28718	-2.32183			241.4	-1.019630149	2.232007768	-0.956587838
						-2.40701				241.3	-2.344074	5.2694	2.925326	-2.40701			241.3	-2.344074	5.2694	-2.40701			241.3	-1.027201578	2.224501857	-0.991681773
						-2.48984				241.2	-2.363015	5.26221	2.899195	-2.48984			241.2	-2.363015	5.26221	-2.48984			241.2	-1.035501753	2.221466565	-1.025807515
						-2.57512				241.1	-2.405695	5.23956	2.833865	-2.57512			241.1	-2.405695	5.23956	-2.57512			241.1	-1.054204645	2.211904762	-1.06094265
						-2.66171				241	-2.468546	5.20797	2.739424	-2.66171			241	-2.468546	5.20797	-2.66171			241	-1.081746713	2.198568896	-1.096617502
						-2.75387				240.9	-2.563388	5.1766	2.613212	-2.75387			240.9	-2.563388	5.1766	-2.75387			240.9	-1.123307625	2.185325903	-1.134587179
						-2.84561				240.8	-2.661491	5.1516	2.490109	-2.84561			240.8	-2.661491	5.1516	-2.84561			240.8	-1.166297546	2.174772036	-1.172383817
						-2.96062				240.7	-2.737855	5.13227	2.394415	-2.96062			240.7	-2.737855	5.13227	-2.96062			240.7	-1.199761174	2.166611787	-1.219767633
						-3.07924				240.6	-2.787719	5.11612	2.328401	-3.07924			240.6	-2.787719	5.11612	-3.07924			240.6	-1.221612182	2.159793989	-1.268638761
						-3.18385				240.5	-2.85343	5.08339	2.22996	-3.18385			240.5	-2.85343	5.08339	-3.18385			240.5	-1.250407537	2.145976866	-1.311737805
						-3.29576				240.4	-2.90463	5.09142	2.18679	-3.29576			240.4	-2.90463	5.09142	-3.29576			240.4	-1.272843996	2.149366768	-1.35784443
						-3.3934				240.3	-2.94528	5.07623	2.13095	-3.3934			240.3	-2.94528	5.07623	-3.3934			240.3	-1.290657318	2.142954238	-1.398071852
						-3.48774				240.2	-3.01254	5.05559	2.04305	-3.48774			240.2	-3.01254	5.05559	-3.48774			240.2	-1.320131464	2.134240966	-1.436939684
						-3.59543				240.1	-3.08261	5.03389	1.95128	-3.59543			240.1	-3.08261	5.03389	-3.59543			240.1	-1.350836985	2.125080209	-1.48130768
						-3.68935				240	-3.15767	5.01037	1.8527	-3.68935			240	-3.15767	5.01037	-3.68935			240	-1.383729185	2.115151131	-1.520002472
						-3.78169				239.9	-3.22812	4.97026	1.74214	-3.78169			239.9	-3.22812	4.97026	-3.78169			239.9	-1.414601227	2.098218507	-1.558046309
						-3.8761				239.8	-3.27821	4.95301	1.6748	-3.8761			239.8	-3.27821	4.95301	-3.8761			239.8	-1.436551271	2.090936339	-1.59694298
						-3.97065				239.7	-3.3224	4.94198	1.61958	-3.97065			239.7	-3.3224	4.94198	-3.97065			239.7	-1.455915863	2.086279973	-1.63589733
						-4.08421				239.6	-3.39264	4.91838	1.52574	-4.08421			239.6	-3.39264	4.91838	-4.08421			239.6	-1.486695881	2.076317123	-1.682683751
						-4.19612				239.5	-3.48527	4.89208	1.40681	-4.19612			239.5	-3.48527	4.89208	-4.19612			239.5	-1.527287467	2.065214455	-1.728790376
						-4.30685				239.4	-3.57554	4.8742	1.29866	-4.30685			239.4	-3.57554	4.8742	-4.30685			239.4	-1.566844873	2.057666329	-1.774410844
						-4.41466				239.3	-3.64788	4.84503	1.19715	-4.41466			239.3	-3.64788	4.84503	-4.41466			239.3	-1.598545136	2.045352077	-1.818828279
						-4.54879				239.2	-3.71665	4.79322	1.07657	-4.54879			239.2	-3.71665	4.79322	-4.54879			239.2	-1.628680982	2.023480243	-1.874089486
						-4.65678				239.1	-3.78996	4.75185	0.96189	-4.65678			239.1	-3.78996	4.75185	-4.65678			239.1	-1.66080631	2.006015704	-1.918581081
						-4.75419				239	-3.88111	4.70834	0.82723	-4.75419			239	-3.88111	4.70834	-4.75419			239	-1.700749343	1.987647754	-1.958713744
						-4.86849				238.9	-3.98446	4.67159	0.68713	-4.86849			238.9	-3.98446	4.67159	-4.86849			238.9	-1.746038563	1.97213357	-2.005805043
						-4.97467				238.8	-4.09619	4.65572	0.55953	-4.97467			238.8	-4.09619	4.65572	-4.97467			238.8	-1.795	1.965433975	-2.049550923
						-5.06771				238.7	-4.19648	4.60861	0.41213	-5.06771			238.7	-4.19648	4.60861	-5.06771			238.7	-1.838948291	1.945546268	-2.087883158
						-5.18012				238.6	-4.29406	4.56951	0.27545	-5.18012			238.6	-4.29406	4.56951	-5.18012			238.6	-1.881709027	1.92904002	-2.134195781
						-5.29434				238.5	-4.35752	4.53307	0.17555	-5.29434			238.5	-4.35752	4.53307	-5.29434			238.5	-1.909517967	1.913656704	-2.18125412
						-5.41941				238.4	-4.44563	4.49245	0.04682	-5.41941			238.4	-4.44563	4.49245	-5.41941			238.4	-1.948128834	1.896508781	-2.23278263
						-5.57504				238.3	-4.57314	4.44755	-0.12559	-5.57504			238.3	-4.57314	4.44755	-5.57504			238.3	-2.004005259	1.877554036	-2.29690178
						-5.72034				238.2	-4.69553	4.38145	-0.31408	-5.72034			238.2	-4.69553	4.38145	-5.72034			238.2	-2.057638037	1.849649612	-2.356764997
						-5.88209				238.1	-4.82893	4.31154	-0.51739	-5.88209			238.1	-4.82893	4.31154	-5.88209			238.1	-2.11609553	1.820136778	-2.42340557
						-6.04767				238	-4.93874	4.25198	-0.68676	-6.04767			238	-4.93874	4.25198	-6.04767			238	-2.1642156	1.794993246	-2.491624094
						-6.20374				237.9	-5.03561	4.21739	-0.81822	-6.20374			237.9	-5.03561	4.21739	-6.20374			237.9	-2.206665206	1.780390915	-2.555924522
						-6.37025				237.8	-5.12104	4.19153	-0.92951	-6.37025			237.8	-5.12104	4.19153	-6.37025			237.8	-2.244101665	1.769473995	-2.624526203
						-6.55106				237.7	-5.21432	4.16584	-1.04848	-6.55106			237.7	-5.21432	4.16584	-6.55106			237.7	-2.284978089	1.758628842	-2.699019446
						-6.70599				237.6	-5.33056	4.15043	-1.18013	-6.70599			237.6	-5.33056	4.15043	-6.70599			237.6	-2.335915863	1.752123438	-2.762850198
						-6.83985				237.5	-5.46998	4.09597	-1.37401	-6.83985			237.5	-5.46998	4.09597	-6.83985			237.5	-2.397011394	1.729132894	-2.818000165
						-6.9744				237.4	-5.583	4.04767	-1.53533	-6.9744			237.4	-5.583	4.04767	-6.9744			237.4	-2.446538124	1.708742823	-2.87343441
						-7.1203				237.3	-5.6692	4.00005	-1.66915	-7.1203			237.3	-5.6692	4.00005	-7.1203			237.3	-2.484312007	1.688639818	-2.933544825
						-7.28167				237.2	-5.76893	3.93941	-1.82952	-7.28167			237.2	-5.76893	3.93941	-7.28167			237.2	-2.528014899	1.663040358	-3.00002884
						-7.45492				237.1	-5.86789	3.90793	-1.95996	-7.45492			237.1	-5.86789	3.90793	-7.45492			237.1	-2.571380368	1.649750929	-3.071407383
						-7.645893				237	-5.98896	3.88695	-2.10201	-7.645893			237	-5.98896	3.88695	-7.645893			237	-2.624434706	1.640894124	-3.150087755
						-7.815069				236.9	-6.12481	3.84947	-2.27534	-7.815069			236.9	-6.12481	3.84947	-7.815069			236.9	-2.683965819	1.625071766	-3.219787821
						-7.995671				236.8	-6.2847	3.79246	-2.49224	-7.995671			236.8	-6.2847	3.79246	-7.995671			236.8	-2.754031551	1.601004728	-3.294195369
						-8.169898				236.7	-6.43294	3.7249	-2.70804	-8.169898			236.7	-6.43294	3.7249	-8.169898			236.7	-2.818992112	1.572483958	-3.365976434
						-8.348401				236.6	-6.59408	3.63953	-2.95455	-8.348401			236.6	-6.59408	3.63953	-8.348401			236.6	-2.889605609	1.536444613	-3.439519199
						-8.5390318				236.5	-6.76237	3.56334	-3.19903	-8.5390318			236.5	-6.76237	3.56334	-8.5390318			236.5	-2.963352323	1.504280648	-3.518058586
						-8.7217179				236.4	-6.93551	3.49409	-3.44142	-8.7217179			236.4	-6.93551	3.49409	-8.7217179			236.4	-3.039224365	1.475046437	-3.593324778
						-8.912602				236.3	-7.1257	3.45066	-3.67504	-8.912602			236.3	-7.1257	3.45066	-8.912602			236.3	-3.122567923	1.456712259	-3.671968523
						-9.094741				236.2	-7.30663	3.3918	-3.91483	-9.094741			236.2	-7.30663	3.3918	-9.094741			236.2	-3.201853637	1.431864235	-3.747009311
						-9.251183				236.1	-7.48633	3.33432	-4.15201	-9.251183			236.1	-7.48633	3.33432	-9.251183			236.1	-3.280600351	1.407598784	-3.811463003
						-9.430153				236	-7.64898	3.27303	-4.37595	-9.430153			236	-7.64898	3.27303	-9.430153			236	-3.351875548	1.381724924	-3.885198171
						-9.63596				235.9	-7.79977	3.19982	-4.59995	-9.63596			235.9	-7.79977	3.19982	-9.63596			235.9	-3.41795355	1.35081898	-3.969990112
						-9.85708				235.8	-7.94068	3.16097	-4.77971	-9.85708			235.8	-7.94068	3.16097	-9.85708			235.8	-3.479702016	1.334418271	-4.061090969
						-10.07207				235.7	-8.07945	3.11695	-4.9625	-10.07207			235.7	-8.07945	3.11695	-10.07207			235.7	-3.540512708	1.315835022	-4.149666282
						-10.27971				235.6	-8.21257	3.09672	-5.11585	-10.27971			235.6	-8.21257	3.09672	-10.27971			235.6	-3.598847502	1.307294833	-4.235213415
						-10.48259				235.5	-8.32427	3.07277	-5.2515	-10.48259			235.5	-8.32427	3.07277	-10.48259			235.5	-3.647795793	1.297184228	-4.31879944
						-10.68745				235.4	-8.44327	3.02995	-5.41332	-10.68745			235.4	-8.44327	3.02995	-10.68745			235.4	-3.699943032	1.279107565	-4.40320122
						-10.89071				235.3	-8.57475	2.97824	-5.59651	-10.89071			235.3	-8.57475	2.97824	-10.89071			235.3	-3.757559159	1.257277947	-4.486943804
						-11.08668				235.2	-8.71744	2.93188	-5.78556	-11.08668			235.2	-8.71744	2.93188	-11.08668			235.2	-3.820087642	1.237706856	-4.567682927
						-11.28038				235.1	-8.86886	2.86806	-6.0008	-11.28038			235.1	-8.86886	2.86806	-11.28038			235.1	-3.886441718	1.210764944	-4.647486816
						-11.49703				235	-9.00279	2.81966	-6.18313	-11.49703			235	-9.00279	2.81966	-11.49703			235	-3.945131464	1.190332658	-4.736746045
						-11.69499				234.9	-9.12937	2.80373	-6.32564	-11.69499			234.9	-9.12937	2.80373	-11.69499			234.9	-4.000600351	1.183607734	-4.818305043
						-11.87053				234.8	-9.26074	2.79266	-6.46808	-11.87053			234.8	-9.26074	2.79266	-11.87053			234.8	-4.058168273	1.178934482	-4.89062706
						-12.05066				234.7	-9.40768	2.73418	-6.6735	-12.05066			234.7	-9.40768	2.73418	-12.05066			234.7	-4.122559159	1.154246876	-4.964840145
						-12.24157				234.6	-9.54538	2.65795	-6.88743	-12.24157			234.6	-9.54538	2.65795	-12.24157			234.6	-4.182900964	1.122066025	-5.043494562
						-12.44882				234.5	-9.67268	2.5944	-7.07828	-12.44882			234.5	-9.67268	2.5944	-12.44882			234.5	-4.238685364	1.095238095	-5.128881015
						-12.66895				234.4	-9.79661	2.55236	-7.24425	-12.66895			234.4	-9.79661	2.55236	-12.66895			234.4	-4.292992989	1.077490713	-5.219573995
						-12.85893				234.3	-9.94556	2.52204	-7.42352	-12.85893			234.3	-9.94556	2.52204	-12.85893			234.3	-4.35826468	1.064690983	-5.297845254
						-13.05758				234.2	-10.06741	2.50424	-7.56317	-13.05758			234.2	-10.06741	2.50424	-13.05758			234.2	-4.411660824	1.05717663	-5.37968853
						-13.28027				234.1	-10.20528	2.47024	-7.73504	-13.28027			234.1	-10.20528	2.47024	-13.28027			234.1	-4.472077125	1.04282337	-5.471436223
						-13.51983				234	-10.35506	2.44488	-7.91018	-13.51983			234	-10.35506	2.44488	-13.51983			234	-4.537712533	1.032117528	-5.570134311
						-13.76074				233.9	-10.53342	2.40254	-8.13088	-13.76074			233.9	-10.53342	2.40254	-13.76074			233.9	-4.615872042	1.014243499	-5.669388596
						-13.98962				233.8	-10.70674	2.35955	-8.34719	-13.98962			233.8	-10.70674	2.35955	-13.98962			233.8	-4.691822962	0.996095069	-5.763686552
						-14.21965				233.7	-10.86989	2.2859	-8.58399	-14.21965			233.7	-10.86989	2.2859	-14.21965			233.7	-4.763317266	0.965003377	-5.858458306
						-14.45534				233.6	-11.02733	2.22235	-8.80498	-14.45534			233.6	-11.02733	2.22235	-14.45534			233.6	-4.832309378	0.938175447	-5.955561964
						-14.6949				233.5	-11.17214	2.17188	-9.00026	-14.6949			233.5	-11.17214	2.17188	-14.6949			233.5	-4.895766871	0.916869301	-6.054260053
						-14.93608				233.4	-11.32678	2.13781	-9.18897	-14.93608			233.4	-11.32678	2.13781	-14.93608			233.4	-4.963531989	0.902486491	-6.153625577
						-15.16651				233.3	-11.48288	2.10741	-9.37547	-15.16651			233.3	-11.48288	2.10741	-15.16651			233.3	-5.031936897	0.889652989	-6.248562129
						-15.44253				233.2	-11.6553	2.05507	-9.60023	-15.44253			233.2	-11.6553	2.05507	-15.44253			233.2	-5.107493427	0.867557413	-6.362281641
						-15.71366				233.1	-11.80496	1.99962	-9.80534	-15.71366			233.1	-11.80496	1.99962	-15.71366			233.1	-5.173076249	0.844148936	-6.473986486
						-15.94456				233	-11.94656	1.98218	-9.96438	-15.94456			233	-11.94656	1.98218	-15.94456			233	-5.235127082	0.836786559	-6.569116678
						-16.18663				232.9	-12.08911	1.96385	-10.12526	-16.18663			232.9	-12.08911	1.96385	-16.18663			232.9	-5.297594216	0.829048463	-6.668848879
						-16.42846				232.8	-12.24389	1.91934	-10.32455	-16.42846			232.8	-12.24389	1.91934	-16.42846			232.8	-5.365420684	0.810258359	-6.768482202
						-16.70234				232.7	-12.38922	1.84248	-10.54674	-16.70234			232.7	-12.38922	1.84248	-16.70234			232.7	-5.429106047	0.77781155	-6.88132004
						-17.00011				232.6	-12.53036	1.78566	-10.7447	-17.00011			232.6	-12.53036	1.78566	-17.00011			232.6	-5.490955302	0.753824721	-7.004000494
						-17.29064				232.5	-12.71696	1.71446	-11.0025	-17.29064			232.5	-12.71696	1.71446	-17.29064			232.5	-5.572725679	0.723767308	-7.123698088
						-17.55488				232.4	-12.92095	1.62592	-11.29503	-17.55488			232.4	-12.92095	1.62592	-17.55488			232.4	-5.662116564	0.686389733	-7.232564272
						-17.79245				232.3	-13.13902	1.52716	-11.61186	-17.79245			232.3	-13.13902	1.52716	-17.79245			232.3	-5.757677476	0.644697737	-7.330442485
						-18.03702				232.2	-13.33916	1.42547	-11.91369	-18.03702			232.2	-13.33916	1.42547	-18.03702			232.2	-5.845381245	0.601768828	-7.43120468
						-18.29668				232.1	-13.53544	1.33333	-12.20211	-18.29668			232.1	-13.53544	1.33333	-18.29668			232.1	-5.931393514	0.562871496	-7.538183916
						-18.54395				232	-13.71163	1.2782	-12.43343	-18.54395			232	-13.71163	1.2782	-18.54395			232	-6.008602103	0.539598109	-7.640058504
						-18.81776				231.9	-13.863648	1.233432	-12.630216	-18.81776			231.9	-13.863648	1.233432	-18.81776			231.9	-6.07521823	0.520699088	-7.752867502
						-19.08281				231.8	-14.019358	1.192982	-12.826376	-19.08281			231.8	-14.019358	1.192982	-19.08281			231.8	-6.143452235	0.503622931	-7.862067403
						-19.34554				231.7	-14.178562	1.150458	-13.028104	-19.34554			231.7	-14.178562	1.150458	-19.34554			231.7	-6.213217353	0.485671226	-7.97031147
						-19.61388				231.6	-14.345301	1.097689	-13.247612	-19.61388			231.6	-14.345301	1.097689	-19.61388			231.6	-6.2862844	0.463394546	-8.080866842
						-19.89022				231.5	-14.472557	1.055453	-13.417104	-19.89022			231.5	-14.472557	1.055453	-19.89022			231.5	-6.342049518	0.445564421	-8.194718194
						-20.17423				231.4	-14.629699	1.024161	-13.605538	-20.17423			231.4	-14.629699	1.024161	-20.17423			231.4	-6.410911043	0.432354357	-8.311729565
						-20.47236				231.3	-14.809532	0.980728	-13.828804	-20.47236			231.3	-14.809532	0.980728	-20.47236			231.3	-6.489716039	0.414018913	-8.434558339
						-20.75137				231.2	-15.001672	0.933888	-14.067784	-20.75137			231.2	-15.001672	0.933888	-20.75137			231.2	-6.57391411	0.394245187	-8.549509723
						-21.01484				231.1	-15.212294	0.867516	-14.344778	-21.01484			231.1	-15.212294	0.867516	-21.01484			231.1	-6.666211218	0.366225937	-8.658058668
						-21.26716				231	-15.434642	0.795768	-14.638874	-21.26716			231	-15.434642	0.795768	-21.26716			231	-6.763646801	0.335937183	-8.762013843
						-21.52153				230.9	-15.656151	0.714219	-14.941932	-21.52153			230.9	-15.656151	0.714219	-21.52153			230.9	-6.860714724	0.301510892	-8.866813612
						-21.7761				230.8	-15.855877	0.638603	-15.217274	-21.7761			230.8	-15.855877	0.638603	-21.7761			230.8	-6.948237073	0.269589243	-8.971695781
						-22.05052				230.7	-16.054843	0.559637	-15.495206	-22.05052			230.7	-16.054843	0.559637	-22.05052			230.7	-7.03542638	0.236253377	-9.084756098
						-22.33242				230.6	-16.25996	0.47096	-15.789	-22.33242			230.6	-16.25996	0.47096	-22.33242			230.6	-7.125311131	0.198817967	-9.200898154
						-22.6159				230.5	-16.468536	0.411064	-16.057472	-22.6159			230.5	-16.468536	0.411064	-22.6159			230.5	-7.216711656	0.17353259	-9.317691167
						-22.89564				230.4	-16.676746	0.336264	-16.340482	-22.89564			230.4	-16.676746	0.336264	-22.89564			230.4	-7.307951797	0.14195542	-9.432943309
						-23.1848				230.3	-16.860722	0.282252	-16.57847	-23.1848			230.3	-16.860722	0.282252	-23.1848			230.3	-7.388572305	0.119154002	-9.552076467
						-23.45939				230.2	-17.061511	0.221607	-16.839904	-23.45939			230.2	-17.061511	0.221607	-23.45939			230.2	-7.476560473	0.093552432	-9.665206823
						-23.74429				230.1	-17.265526	0.159943	-17.105583	-23.74429			230.1	-17.265526	0.159943	-23.74429			230.1	-7.565962314	0.067520686	-9.782584871
						-23.98908				230	-17.453758	0.089547	-17.364211	-23.98908			230	-17.453758	0.089547	-23.98908			230	-7.648447853	0.037802685	-9.883437706
						-24.20969				229.9	-17.631739	0.033396	-17.598343	-24.20969			229.9	-17.631739	0.033396	-24.20969			229.9	-7.72644128	0.014098278	-9.974328444
						-24.45067				229.8	-17.819873	-0.022369	-17.842242	-24.45067			229.8	-17.819873	-0.022369	-24.45067			229.8	-7.808883874	-0.009443178	-10.07361157
						-24.71109				229.7	-17.991875	-0.124138	-18.116013	-24.71109			229.7	-17.991875	-0.124138	-24.71109			229.7	-7.88425723	-0.052405437	-10.18090392
						-24.97943				229.6	-18.164664	-0.22813	-18.392794	-24.97943			229.6	-18.164664	-0.22813	-24.97943			229.6	-7.95997546	-0.096306147	-10.29145929
						-25.27504				229.5	-18.355301	-0.347163	-18.702464	-25.27504			229.5	-18.355301	-0.347163	-25.27504			229.5	-8.043514899	-0.146556484	-10.41324984
						-25.55015				229.4	-18.541152	-0.444549	-18.985701	-25.55015			229.4	-18.541152	-0.444549	-25.55015			229.4	-8.124957055	-0.18766844	-10.52659443
						-25.80358				229.3	-18.718085	-0.51764	-19.235725	-25.80358			229.3	-18.718085	-0.51764	-25.80358			229.3	-8.202491236	-0.218524147	-10.63100692
						-26.05137				229.2	-18.878642	-0.5784738	-19.4571158	-26.05137			229.2	-18.878642	-0.5784738	-26.05137			229.2	-8.272849255	-0.24420542	-10.73309575
						-26.30602				229.1	-19.057694	-0.659044	-19.716738	-26.30602			229.1	-19.057694	-0.659044	-26.30602			229.1	-8.351312007	-0.278218507	-10.83801088
						-26.5647				229	-19.216063	-0.723594	-19.939657	-26.5647			229	-19.216063	-0.723594	-26.5647			229	-8.420711218	-0.305468592	-10.94458635
						-26.80886				228.9	-19.345257	-0.790966	-20.136223	-26.80886			228.9	-19.345257	-0.790966	-26.80886			228.9	-8.477325592	-0.333909997	-11.04517963
						-27.05282				228.8	-19.488759	-0.845907	-20.334666	-27.05282			228.8	-19.488759	-0.845907	-27.05282			228.8	-8.540209904	-0.357103597	-11.14569051
						-27.29838				228.7	-19.648305	-0.921252	-20.569557	-27.29838			228.7	-19.648305	-0.921252	-27.29838			228.7	-8.61012489	-0.388910841	-11.24686058
						-27.54028				228.6	-19.830845	-1.005309	-20.836154	-27.54028			228.6	-19.830845	-1.005309	-27.54028			228.6	-8.690116126	-0.424395897	-11.34652274
						-27.76568				228.5	-19.998403	-1.100497	-21.0989	-27.76568			228.5	-19.998403	-1.100497	-27.76568			228.5	-8.763542068	-0.464579956	-11.43938695
						-27.99891				228.4	-20.160792	-1.181817	-21.342609	-27.99891			228.4	-20.160792	-1.181817	-27.99891			228.4	-8.834702892	-0.498909574	-11.53547709
						-28.27386				228.3	-20.31798	-1.252613	-21.570593	-28.27386			228.3	-20.31798	-1.252613	-28.27386			228.3	-8.903584575	-0.528796437	-11.64875577
						-28.57216				228.2	-20.505902	-1.344772	-21.850674	-28.57216			228.2	-20.505902	-1.344772	-28.57216			228.2	-8.985934268	-0.56770179	-11.77165458
						-28.86592				228.1	-20.708025	-1.452225	-22.16025	-28.86592			228.1	-20.708025	-1.452225	-28.86592			228.1	-9.074507011	-0.613063576	-11.89268293
						-29.1155				228	-20.898645	-1.541205	-22.43985	-29.1155			228	-20.898645	-1.541205	-29.1155			228	-9.158039001	-0.6506269	-11.99550923
						-29.33294				227.9	-21.079983	-1.604153	-22.684136	-29.33294			227.9	-21.079983	-1.604153	-29.33294			227.9	-9.237503506	-0.677200692	-12.08509394
						-29.55596				227.8	-21.245742	-1.651822	-22.897564	-29.55596			227.8	-21.245742	-1.651822	-29.55596			227.8	-9.310141104	-0.697324384	-12.17697759
						-29.79562				227.7	-21.416988	-1.697438	-23.114426	-29.79562			227.7	-21.416988	-1.697438	-29.79562			227.7	-9.385183173	-0.716581391	-12.27571688
						-30.03048				227.6	-21.594658	-1.770898	-23.365556	-30.03048			227.6	-21.594658	-1.770898	-30.03048			227.6	-9.463040316	-0.747592874	-12.37247858
						-30.26735				227.5	-21.752121	-1.829551	-23.581672	-30.26735			227.5	-21.752121	-1.829551	-30.26735			227.5	-9.532042507	-0.772353512	-12.47006839
						-30.51084				227.4	-21.908556	-1.869196	-23.777752	-30.51084			227.4	-21.908556	-1.869196	-30.51084			227.4	-9.600594216	-0.789089835	-12.57038563
						-30.75375				227.3	-22.103827	-1.906907	-24.010734	-30.75375			227.3	-22.103827	-1.906907	-30.75375			227.3	-9.68616433	-0.80500971	-12.67046391
						-31.00967				227.2	-22.289162	-1.962532	-24.251694	-31.00967			227.2	-22.289162	-1.962532	-31.00967			227.2	-9.767380368	-0.828492063	-12.77590227
						-31.24758				227.1	-22.479118	-2.022808	-24.501926	-31.24758			227.1	-22.479118	-2.022808	-31.24758			227.1	-9.850621385	-0.853937859	-12.87392057
						-31.48432				227	-22.656036	-2.067536	-24.723572	-31.48432			227	-22.656036	-2.067536	-31.48432			227	-9.928148992	-0.872819993	-12.97145682
						-31.72579				226.9	-22.826615	-2.134785	-24.9614	-31.72579			226.9	-22.826615	-2.134785	-31.72579			226.9	-10.00289877	-0.901209473	-13.07094183
						-31.96187				226.8	-22.997849	-2.174909	-25.172758	-31.96187			226.8	-22.997849	-2.174909	-31.96187			226.8	-10.07793558	-0.918148007	-13.16820616
						-32.17481				226.7	-23.175731	-2.244691	-25.420422	-32.17481			226.7	-23.175731	-2.244691	-32.17481			226.7	-10.15588563	-0.947606805	-13.25593688
						-32.33744				226.6	-23.3286682	-2.3152082	-25.6438764	-32.33744			226.6	-23.3286682	-2.3152082	-32.33744			226.6	-10.22290456	-0.977375971	-13.32294001
						-32.48541				226.5	-23.4789483	-2.3607283	-25.8396766	-32.48541			226.5	-23.4789483	-2.3607283	-32.48541			226.5	-10.28875911	-0.996592494	-13.38390326
						-32.6383				226.4	-23.654001	-2.372501	-26.026502	-32.6383			226.4	-23.654001	-2.372501	-32.6383			226.4	-10.36546933	-1.001562394	-13.44689354
						-32.83717				226.3	-23.8184891	-2.3948191	-26.2133082	-32.83717			226.3	-23.8184891	-2.3948191	-32.83717			226.3	-10.43755	-1.010984085	-13.52882746
						-33.03945				226.2	-23.9778212	-2.4370312	-26.4148524	-33.03945			226.2	-23.9778212	-2.4370312	-33.03945			226.2	-10.50737125	-1.02880412	-13.61216628
						-33.22585				226.1	-24.1313875	-2.4921175	-26.623505	-33.22585			226.1	-24.1313875	-2.4921175	-33.22585			226.1	-10.57466586	-1.052059059	-13.68896259
						-33.39279				226	-24.260538	-2.571078	-26.831616	-33.39279			226	-24.260538	-2.571078	-33.39279			226	-10.63126117	-1.085392604	-13.75774143
						-33.55793				225.9	-24.3425527	-2.6491427	-26.9916954	-33.55793			225.9	-24.3425527	-2.6491427	-33.55793			225.9	-10.66720101	-1.118347982	-13.82577868
						-33.69643				225.8	-24.437412	-2.715502	-27.152914	-33.69643			225.8	-24.437412	-2.715502	-33.69643			225.8	-10.7087695	-1.146361871	-13.88284031
						-33.84968				225.7	-24.520054	-2.764454	-27.284508	-33.84968			225.7	-24.520054	-2.764454	-33.84968			225.7	-10.74498422	-1.167027187	-13.94597891
						-33.99283				225.6	-24.586239	-2.823009	-27.409248	-33.99283			225.6	-24.586239	-2.823009	-33.99283			225.6	-10.77398729	-1.191746454	-14.00495633
						-34.1109				225.5	-24.67775	-2.89988	-27.57763	-34.1109			225.5	-24.67775	-2.89988	-34.1109			225.5	-10.81408852	-1.224197906	-14.05360086
						-34.25431				225.4	-24.741392	-2.997442	-27.738834	-34.25431			225.4	-24.741392	-2.997442	-34.25431			225.4	-10.84197721	-1.265384161	-14.1126854
						-34.3955				225.3	-24.854692	-3.099212	-27.953904	-34.3955			225.3	-24.854692	-3.099212	-34.3955			225.3	-10.89162664	-1.308346842	-14.17085531
						-34.53468				225.2	-24.9857	-3.18232	-28.16802	-34.53468			225.2	-24.9857	-3.18232	-34.53468			225.2	-10.94903593	-1.343431273	-14.2281971
						-34.69429				225.1	-25.125041	-3.307451	-28.432492	-34.69429			225.1	-25.125041	-3.307451	-34.69429			225.1	-11.01009684	-1.39625591	-14.293956
						-34.84046				225	-25.249181	-3.385771	-28.634952	-34.84046			225	-25.249181	-3.385771	-34.84046			225	-11.06449649	-1.429319065	-14.35417765
						-35.00572				224.9	-25.387199	-3.480209	-28.867408	-35.00572			224.9	-25.387199	-3.480209	-35.00572			224.9	-11.12497765	-1.469186508	-14.42226434
						-35.15837				224.8	-25.490997	-3.580257	-29.071254	-35.15837			224.8	-25.490997	-3.580257	-35.15837			224.8	-11.17046319	-1.511422239	-14.48515574
						-35.29701				224.7	-25.573615	-3.720255	-29.29387	-35.29701			224.7	-25.573615	-3.720255	-35.29701			224.7	-11.2066674	-1.57052305	-14.54227505
						-35.43651				224.6	-25.638235	-3.825265	-29.4635	-35.43651			224.6	-25.638235	-3.825265	-35.43651			224.6	-11.23498466	-1.614853512	-14.59974868
						-35.58572				224.5	-25.728138	-3.920488	-29.648626	-35.58572			224.5	-25.728138	-3.920488	-35.58572			224.5	-11.27438124	-1.655052347	-14.66122281
						-35.76913				224.4	-25.821567	-3.989007	-29.810574	-35.76913			224.4	-25.821567	-3.989007	-35.76913			224.4	-11.31532296	-1.683977964	-14.73678724
						-35.93431				224.3	-25.908988	-4.011948	-29.920936	-35.93431			224.3	-25.908988	-4.011948	-35.93431			224.3	-11.3536319	-1.693662614	-14.80484097
						-36.07761				224.2	-26.019682	-4.037872	-30.057554	-36.07761			224.2	-26.019682	-4.037872	-36.07761			224.2	-11.40213935	-1.704606552	-14.86388019
						-36.20655				224.1	-26.126031	-4.073761	-30.199792	-36.20655			224.1	-26.126031	-4.073761	-36.20655			224.1	-11.44874277	-1.719757261	-14.91700313
						-36.32467				224	-26.231481	-4.140721	-30.372202	-36.32467			224	-26.231481	-4.140721	-36.32467			224	-11.49495223	-1.748024738	-14.96566826
						-36.50082				223.9	-26.293531	-4.181181	-30.474712	-36.50082			223.9	-26.293531	-4.181181	-36.50082			223.9	-11.5221433	-1.765105117	-15.0382416
						-36.66794				223.8	-26.355007	-4.183117	-30.538124	-36.66794			223.8	-26.355007	-4.183117	-36.66794			223.8	-11.54908282	-1.765922408	-15.10709459
						-36.78662				223.7	-26.408442	-4.156512	-30.564954	-36.78662			223.7	-26.408442	-4.156512	-36.78662			223.7	-11.57249869	-1.754690983	-15.15599044
						-36.88527				223.6	-26.390732	-4.155042	-30.545774	-36.88527			223.6	-26.390732	-4.155042	-36.88527			223.6	-11.56473795	-1.754070415	-15.19663398
						-36.97189				223.5	-26.410026	-4.162626	-30.572652	-36.97189			223.5	-26.410026	-4.162626	-36.97189			223.5	-11.57319281	-1.757272036	-15.23232119
						-37.06343				223.4	-26.443537	-4.167617	-30.611154	-37.06343			223.4	-26.443537	-4.167617	-37.06343			223.4	-11.58787774	-1.75937901	-15.27003543
						-37.16019				223.3	-26.474117	-4.185757	-30.659874	-37.16019			223.3	-26.474117	-4.185757	-37.16019			223.3	-11.60127826	-1.767036896	-15.3099003
						-37.24813				223.2	-26.509984	-4.194084	-30.704068	-37.24813			223.2	-26.509984	-4.194084	-37.24813			223.2	-11.61699562	-1.770552178	-15.34613134
						-37.31264				223.1	-26.550205	-4.222695	-30.7729	-37.31264			223.1	-26.550205	-4.222695	-37.31264			223.1	-11.63462095	-1.782630446	-15.37270929
						-37.37132				223	-26.619517	-4.271347	-30.890864	-37.37132			223	-26.619517	-4.271347	-37.37132			223	-11.6649943	-1.803169115	-15.3968853
						-37.42439				222.9	-26.709816	-4.316456	-31.026272	-37.42439			222.9	-26.709816	-4.316456	-37.42439			222.9	-11.70456442	-1.822212091	-15.41875
						-37.48992				222.8	-26.745674	-4.366214	-31.111888	-37.48992			222.8	-26.745674	-4.366214	-37.48992			222.8	-11.72027783	-1.843217663	-15.44574819
						-37.52974				222.7	-26.765232	-4.413262	-31.178494	-37.52974			222.7	-26.765232	-4.413262	-37.52974			222.7	-11.72884838	-1.863079196	-15.46215392
						-37.57188				222.6	-26.826837	-4.497937	-31.324774	-37.57188			222.6	-26.826837	-4.497937	-37.57188			222.6	-11.75584443	-1.898825144	-15.47951549
						-37.65057				222.5	-26.899378	-4.588538	-31.487916	-37.65057			222.5	-26.899378	-4.588538	-37.65057			222.5	-11.78763278	-1.937072779	-15.51193556
						-37.73457				222.4	-26.957589	-4.687079	-31.644668	-37.73457			222.4	-26.957589	-4.687079	-37.73457			222.4	-11.81314154	-1.978672324	-15.54654334
						-37.76486				222.3	-27.01198	-4.74706	-31.75904	-37.76486			222.3	-27.01198	-4.74706	-37.76486			222.3	-11.83697634	-2.003993583	-15.55902274
						-37.79355				222.2	-27.049684	-4.797454	-31.847138	-37.79355			222.2	-27.049684	-4.797454	-37.79355			222.2	-11.85349869	-2.025267646	-15.57084295
						-37.83219				222.1	-27.096456	-4.859086	-31.955542	-37.83219			222.1	-27.096456	-4.859086	-37.83219			222.1	-11.87399474	-2.051285883	-15.58676252
						-37.89462				222	-27.162553	-4.901963	-32.064516	-37.89462			222	-27.162553	-4.901963	-37.89462			222	-11.90295925	-2.069386609	-15.61248352
						-37.97652				221.9	-27.262648	-4.946208	-32.208856	-37.97652			221.9	-27.262648	-4.946208	-37.97652			221.9	-11.94682209	-2.088064843	-15.6462261
						-38.04271				221.8	-27.299397	-4.978517	-32.277914	-38.04271			221.8	-27.299397	-4.978517	-38.04271			221.8	-11.96292594	-2.101704238	-15.67349621
						-38.11427				221.7	-27.301711	-5.014751	-32.316462	-38.11427			221.7	-27.301711	-5.014751	-38.11427			221.7	-11.96393996	-2.117000591	-15.70297874
						-38.16448				221.6	-27.324804	-5.080554	-32.405358	-38.16448			221.6	-27.324804	-5.080554	-38.16448			221.6	-11.9740596	-2.144779635	-15.72366513
						-38.21503				221.5	-27.374087	-5.181277	-32.555364	-38.21503			221.5	-27.374087	-5.181277	-38.21503			221.5	-11.995656	-2.187300321	-15.7444916
						-38.27603				221.4	-27.403375	-5.189145	-32.59252	-38.27603			221.4	-27.403375	-5.189145	-38.27603			221.4	-12.00849036	-2.190621834	-15.76962343
						-38.33922				221.3	-27.393963	-5.200233	-32.594196	-38.33922			221.3	-27.393963	-5.200233	-38.33922			221.3	-12.00436591	-2.195302685	-15.79565755
						-38.34649				221.2	-27.405447	-5.226547	-32.631994	-38.34649			221.2	-27.405447	-5.226547	-38.34649			221.2	-12.00939833	-2.206411263	-15.79865277
						-38.37185				221.1	-27.458565	-5.277155	-32.73572	-38.37185			221.1	-27.458565	-5.277155	-38.37185			221.1	-12.03267528	-2.227775667	-15.80910102
						-38.42428				221	-27.49675	-5.32732	-32.82407	-38.42428			221	-27.49675	-5.32732	-38.42428			221	-12.04940841	-2.248953056	-15.83070204
						-38.47143				220.9	-27.51168	-5.35321	-32.86489	-38.47143			220.9	-27.51168	-5.35321	-38.47143			220.9	-12.05595092	-2.259882641	-15.85012772
						-38.49607				220.8	-27.52466	-5.39806	-32.92272	-38.49607			220.8	-27.52466	-5.39806	-38.49607			220.8	-12.06163891	-2.278816278	-15.86027933
						-38.54581				220.7	-27.52241	-5.4206	-32.94301	-38.54581			220.7	-27.52241	-5.4206	-38.54581			220.7	-12.06065294	-2.288331645	-15.88077208
						-38.55481				220.6	-27.53657	-5.4871	-33.02367	-38.55481			220.6	-27.53657	-5.4871	-38.55481			220.6	-12.06685802	-2.316404931	-15.88448006
						-38.54199				220.5	-27.58721	-5.55304	-33.14025	-38.54199			220.5	-27.58721	-5.55304	-38.54199			220.5	-12.08904908	-2.34424181	-15.87919825
						-38.54821				220.4	-27.60565	-5.60926	-33.21491	-38.54821			220.4	-27.60565	-5.60926	-38.54821			220.4	-12.09712971	-2.367975346	-15.88176088
						-38.53087				220.3	-27.58647	-5.67367	-33.26014	-38.53087			220.3	-27.58647	-5.67367	-38.53087			220.3	-12.0887248	-2.395166329	-15.87461684
						-38.50462				220.2	-27.5531	-5.76265	-33.31575	-38.50462			220.2	-27.5531	-5.76265	-38.50462			220.2	-12.07410167	-2.432729652	-15.86380191
						-38.49346				220.1	-27.57785	-5.86829	-33.44614	-38.49346			220.1	-27.57785	-5.86829	-38.49346			220.1	-12.08494741	-2.477326072	-15.85920402
						-38.50173				220	-27.61082	-5.9585	-33.56932	-38.50173			220	-27.61082	-5.9585	-38.50173			220	-12.09939527	-2.515408646	-15.86261124
						-38.53611				219.9	-27.6355	-6.06007	-33.69557	-38.53611			219.9	-27.6355	-6.06007	-38.53611			219.9	-12.11021034	-2.558286896	-15.87677571
						-38.58686				219.8	-27.66344	-6.166	-33.82944	-38.58686			219.8	-27.66344	-6.166	-38.58686			219.8	-12.12245399	-2.603005741	-15.89768457
						-38.59505				219.7	-27.70791	-6.28872	-33.99663	-38.59505			219.7	-27.70791	-6.28872	-38.59505			219.7	-12.14194128	-2.654812563	-15.90105883
						-38.59892				219.6	-27.72879	-6.37281	-34.1016	-38.59892			219.6	-27.72879	-6.37281	-38.59892			219.6	-12.15109115	-2.69031155	-15.90265326
						-38.64967				219.5	-27.72305	-6.41709	-34.14014	-38.64967			219.5	-27.72305	-6.41709	-38.64967			219.5	-12.14857581	-2.709004559	-15.92356213
						-38.65282				219.4	-27.73083	-6.46564	-34.19647	-38.65282			219.4	-27.73083	-6.46564	-38.65282			219.4	-12.1519851	-2.729500169	-15.92485992
						-38.65414				219.3	-27.74568	-6.50844	-34.25412	-38.65414			219.3	-27.74568	-6.50844	-38.65414			219.3	-12.15849255	-2.747568389	-15.92540376
						-38.68216				219.2	-27.77965	-6.5537	-34.33335	-38.68216			219.2	-27.77965	-6.5537	-38.68216			219.2	-12.17337862	-2.76667511	-15.93694792
						-38.69568				219.1	-27.79511	-6.60089	-34.396	-38.69568			219.1	-27.79511	-6.60089	-38.69568			219.1	-12.18015337	-2.786596589	-15.94251813
						-38.69054				219	-27.80436	-6.6303	-34.43466	-38.69054			219	-27.80436	-6.6303	-38.69054			219	-12.18420684	-2.799012158	-15.94040046
						-38.70849				218.9	-27.79835	-6.65609	-34.45444	-38.70849			218.9	-27.79835	-6.65609	-38.70849			218.9	-12.18157318	-2.809899527	-15.94779581
						-38.70827				218.8	-27.75458	-6.69696	-34.45154	-38.70827			218.8	-27.75458	-6.69696	-38.70827			218.8	-12.16239264	-2.827152989	-15.94770517
						-38.7079				218.7	-27.75047	-6.73529	-34.48576	-38.7079			218.7	-27.75047	-6.73529	-38.7079			218.7	-12.16059159	-2.843334178	-15.94755274
						-38.70468				218.6	-27.78828	-6.77574	-34.56402	-38.70468			218.6	-27.78828	-6.77574	-38.70468			218.6	-12.17716039	-2.860410334	-15.9462261
						-38.69693				218.5	-27.7685	-6.7841	-34.5526	-38.69693			218.5	-27.7685	-6.7841	-38.69693			218.5	-12.16849255	-2.863939547	-15.94303312
						-38.65615				218.4	-27.72378	-6.79709	-34.52087	-38.65615			218.4	-27.72378	-6.79709	-38.65615			218.4	-12.14889571	-2.869423337	-15.92623187
						-38.60333				218.3	-27.68704	-6.76951	-34.45655	-38.60333			218.3	-27.68704	-6.76951	-38.60333			218.3	-12.13279579	-2.857780311	-15.90447017
						-38.55797				218.2	-27.65594	-6.76055	-34.41649	-38.55797			218.2	-27.65594	-6.76055	-38.55797			218.2	-12.1191674	-2.853997805	-15.88578197
						-38.52101				218.1	-27.6297	-6.73433	-34.36403	-38.52101			218.1	-27.6297	-6.73433	-38.52101			218.1	-12.10766871	-2.842928909	-15.87055455
						-38.55567				218	-27.62267	-6.73234	-34.35501	-38.55567			218	-27.62267	-6.73234	-38.55567			218	-12.10458808	-2.842088821	-15.88483438
						-38.55687				217.9	-27.60464	-6.7408	-34.34544	-38.55687			217.9	-27.60464	-6.7408	-38.55687			217.9	-12.09668712	-2.84566025	-15.88532877
						-38.50537				217.8	-27.59282	-6.77612	-34.36894	-38.50537			217.8	-27.59282	-6.77612	-38.50537			217.8	-12.09150745	-2.860570753	-15.86411091
						-38.50825				217.7	-27.5449	-6.77005	-34.31495	-38.50825			217.7	-27.5449	-6.77005	-38.50825			217.7	-12.07050833	-2.858008274	-15.86529746
						-38.4608				217.6	-27.50771	-6.78878	-34.29649	-38.4608			217.6	-27.50771	-6.78878	-38.4608			217.6	-12.05421122	-2.865915231	-15.84574819
						-38.36632				217.5	-27.48049	-6.83481	-34.3153	-38.36632			217.5	-27.48049	-6.83481	-38.36632			217.5	-12.04228309	-2.885347011	-15.80682268
						-38.28486				217.4	-27.46671	-6.88158	-34.34829	-38.28486			217.4	-27.46671	-6.88158	-38.28486			217.4	-12.03624452	-2.905091185	-15.77326137
						-38.21258				217.3	-27.45938	-6.9699	-34.42928	-38.21258			217.3	-27.45938	-6.9699	-38.21258			217.3	-12.03303243	-2.942375887	-15.7434822
						-38.16083				217.2	-27.43435	-7.04396	-34.47831	-38.16083			217.2	-27.43435	-7.04396	-38.16083			217.2	-12.02206398	-2.973640662	-15.72216134
						-38.13535				217.1	-27.45964	-7.14708	-34.60672	-38.13535			217.1	-27.45964	-7.14708	-38.13535			217.1	-12.03314636	-3.017173252	-15.71166365
						-38.0901				217	-27.45526	-7.25359	-34.70885	-38.0901			217	-27.45526	-7.25359	-38.0901			217	-12.03122699	-3.062136947	-15.69302076
						-38.05309				216.9	-27.47037	-7.32985	-34.80022	-38.05309			216.9	-27.47037	-7.32985	-38.05309			216.9	-12.03784838	-3.094330463	-15.67777274
						-38.05543				216.8	-27.51667	-7.41131	-34.92798	-38.05543			216.8	-27.51667	-7.41131	-38.05543			216.8	-12.0581376	-3.128719183	-15.67873682
						-38.05508				216.7	-27.54245	-7.48889	-35.03134	-38.05508			216.7	-27.54245	-7.48889	-38.05508			216.7	-12.06943471	-3.161469943	-15.67859262
						-38.03055				216.6	-27.55015	-7.5964	-35.14655	-38.03055			216.6	-27.55015	-7.5964	-38.03055			216.6	-12.07280894	-3.206855792	-15.66848632
						-38.01825				216.5	-27.54188	-7.67308	-35.21496	-38.01825			216.5	-27.54188	-7.67308	-38.01825			216.5	-12.06918493	-3.239226613	-15.66341875
						-37.9788				216.4	-27.52037	-7.76897	-35.28934	-37.9788			216.4	-27.52037	-7.76897	-37.9788			216.4	-12.05975898	-3.279707025	-15.64716546
						-37.91555				216.3	-27.51844	-7.88846	-35.4069	-37.91555			216.3	-27.51844	-7.88846	-37.91555			216.3	-12.05891323	-3.330150287	-15.62110662
						-37.90462				216.2	-27.5174	-7.97197	-35.48937	-37.90462			216.2	-27.5174	-7.97197	-37.90462			216.2	-12.05845749	-3.365404424	-15.61660349
						-37.90751				216.1	-27.53233	-8.10448	-35.63681	-37.90751			216.1	-27.53233	-8.10448	-37.90751			216.1	-12.065	-3.42134414	-15.61779417
						-37.90991				216	-27.57727	-8.23619	-35.81346	-37.90991			216	-27.57727	-8.23619	-37.90991			216	-12.08469325	-3.476946133	-15.61878296
						-37.91729				215.9	-27.60663	-8.2846	-35.89123	-37.91729			215.9	-27.60663	-8.2846	-37.91729			215.9	-12.09755916	-3.497382641	-15.6218235
						-37.919				215.8	-27.64222	-8.32216	-35.96438	-37.919			215.8	-27.64222	-8.32216	-37.919			215.8	-12.11315513	-3.513238771	-15.62252802
						-37.93415				215.7	-27.6545	-8.3707	-36.0252	-37.93415			215.7	-27.6545	-8.3707	-37.93415			215.7	-12.11853637	-3.533730159	-15.62876978
						-37.93834				215.6	-27.69286	-8.38885	-36.08171	-37.93834			215.6	-27.69286	-8.38885	-37.93834			215.6	-12.13534619	-3.541392266	-15.63049604
						-37.91795				215.5	-27.76291	-8.39366	-36.15657	-37.91795			215.5	-27.76291	-8.39366	-37.91795			215.5	-12.16604294	-3.54342283	-15.62209542
						-37.90797				215.4	-27.80659	-8.40243	-36.20902	-37.90797			215.4	-27.80659	-8.40243	-37.90797			215.4	-12.18518405	-3.547125127	-15.61798368
						-37.92789				215.3	-27.8242	-8.44596	-36.27016	-37.92789			215.3	-27.8242	-8.44596	-37.92789			215.3	-12.19290096	-3.56550152	-15.62619067
						-37.9259				215.2	-27.83703	-8.49993	-36.33696	-37.9259			215.2	-27.83703	-8.49993	-37.9259			215.2	-12.19852323	-3.588285208	-15.6253708
						-37.9434				215.1	-27.84316	-8.56176	-36.40492	-37.9434			215.1	-27.84316	-8.56176	-37.9434			215.1	-12.20120947	-3.614387031	-15.63258075
						-37.97503				215	-27.86565	-8.57975	-36.4454	-37.97503			215	-27.86565	-8.57975	-37.97503			215	-12.21106486	-3.621981594	-15.64561223
						-37.99713				214.9	-27.89206	-8.57966	-36.47172	-37.99713			214.9	-27.89206	-8.57966	-37.99713			214.9	-12.22263804	-3.6219436	-15.65471737
						-38.01771				214.8	-27.88686	-8.57486	-36.46172	-38.01771			214.8	-27.88686	-8.57486	-38.01771			214.8	-12.22035933	-3.619917258	-15.66319628
						-38.06116				214.7	-27.85758	-8.53998	-36.39756	-38.06116			214.7	-27.85758	-8.53998	-38.06116			214.7	-12.20752848	-3.605192503	-15.68109756
						-38.09661				214.6	-27.87044	-8.58094	-36.45138	-38.09661			214.6	-27.87044	-8.58094	-38.09661			214.6	-12.21316389	-3.622483958	-15.69570287
						-38.14206				214.5	-27.86613	-8.62153	-36.48766	-38.14206			214.5	-27.86613	-8.62153	-38.14206			214.5	-12.2112752	-3.639619216	-15.71442815
						-38.16918				214.4	-27.87708	-8.58978	-36.46686	-38.16918			214.4	-27.87708	-8.58978	-38.16918			214.4	-12.21607362	-3.626215805	-15.72560152
						-38.17554				214.3	-27.86163	-8.61313	-36.47476	-38.17554			214.3	-27.86163	-8.61313	-38.17554			214.3	-12.20930324	-3.636073117	-15.72822182
						-38.23846				214.2	-27.80969	-8.66739	-36.47708	-38.23846			214.2	-27.80969	-8.66739	-38.23846			214.2	-12.18654251	-3.65897923	-15.75414469
						-38.32612				214.1	-27.75516	-8.69336	-36.44852	-38.32612			214.1	-27.75516	-8.69336	-38.32612			214.1	-12.1626468	-3.669942587	-15.79026038
						-38.45262				214	-27.71925	-8.73665	-36.4559	-38.45262			214	-27.71925	-8.73665	-38.45262			214	-12.1469106	-3.688217663	-15.84237805
						-38.56512				213.9	-27.72679	-8.81409	-36.54088	-38.56512			213.9	-27.72679	-8.81409	-38.56512			213.9	-12.15021472	-3.720909321	-15.88872775
						-38.68524				213.8	-27.75858	-8.87788	-36.63646	-38.68524			213.8	-27.75858	-8.87788	-38.68524			213.8	-12.16414549	-3.747838568	-15.93821688
						-38.76153				213.7	-27.79896	-8.91316	-36.71212	-38.76153			213.7	-27.79896	-8.91316	-38.76153			213.7	-12.18184049	-3.762732185	-15.96964815
						-38.87306				213.6	-27.84333	-8.92763	-36.77096	-38.87306			213.6	-27.84333	-8.92763	-38.87306			213.6	-12.20128396	-3.768840763	-16.01559822
						-38.99521				213.5	-27.88868	-8.98838	-36.87706	-38.99521			213.5	-27.88868	-8.98838	-38.99521			213.5	-12.22115688	-3.79448666	-16.0659237
						-39.14688				213.4	-27.97479	-9.04059	-37.01538	-39.14688			213.4	-27.97479	-9.04059	-39.14688			213.4	-12.25889132	-3.816527356	-16.12841134
						-39.24553				213.3	-28.10058	-9.15748	-37.25806	-39.24553			213.3	-28.10058	-9.15748	-39.24553			213.3	-12.31401402	-3.865873016	-16.16905488
						-39.35166				213.2	-28.2157	-9.25	-37.4657	-39.35166			213.2	-28.2157	-9.25	-39.35166			213.2	-12.364461	-3.904930767	-16.21278016
						-39.45473				213.1	-28.33453	-9.36643	-37.70096	-39.45473			213.1	-28.33453	-9.36643	-39.45473			213.1	-12.41653374	-3.954082236	-16.25524473
						-39.56702				213	-28.43868	-9.46678	-37.90546	-39.56702			213	-28.43868	-9.46678	-39.56702			213	-12.46217353	-3.996445458	-16.30150791
						-39.69364				212.9	-28.54261	-9.51851	-38.06112	-39.69364			212.9	-28.54261	-9.51851	-39.69364			212.9	-12.50771691	-4.018283519	-16.35367502
						-39.7706				212.8	-28.64785	-9.60695	-38.2548	-39.7706			212.8	-28.64785	-9.60695	-39.7706			212.8	-12.55383436	-4.055618879	-16.38538233
						-39.86457				212.7	-28.73346	-9.72936	-38.46282	-39.86457			212.7	-28.73346	-9.72936	-39.86457			212.7	-12.59134969	-4.107294833	-16.42409773
						-39.94211				212.6	-28.84235	-9.86805	-38.7104	-39.94211			212.6	-28.84235	-9.86805	-39.94211			212.6	-12.63906661	-4.165843465	-16.456044
						-40.00943				212.5	-28.96473	-9.99173	-38.95646	-40.00943			212.5	-28.96473	-9.99173	-40.00943			212.5	-12.692695	-4.218055556	-16.48377966
						-40.04971				212.4	-29.12257	-10.07697	-39.19954	-40.04971			212.4	-29.12257	-10.07697	-40.04971			212.4	-12.7618624	-4.25404002	-16.50037492
						-40.06607				212.3	-29.23289	-10.15009	-39.38298	-40.06607			212.3	-29.23289	-10.15009	-40.06607			212.3	-12.81020596	-4.28490797	-16.50711519
						-40.13706				212.2	-29.31174	-10.25004	-39.56178	-40.13706			212.2	-29.31174	-10.25004	-40.13706			212.2	-12.84475898	-4.32710233	-16.53636289
						-40.23877				212.1	-29.38121	-10.43421	-39.81542	-40.23877			212.1	-29.38121	-10.43421	-40.23877			212.1	-12.87520158	-4.404850557	-16.57826714
						-40.36961				212	-29.45469	-10.59479	-40.04948	-40.36961			212	-29.45469	-10.59479	-40.36961			212	-12.9074014	-4.472640155	-16.63217287
						-40.47687				211.9	-29.58615	-10.75305	-40.3392	-40.47687			211.9	-29.58615	-10.75305	-40.47687			211.9	-12.96500876	-4.539450355	-16.67636371
						-40.55308				211.8	-29.72061	-10.88991	-40.61052	-40.55308			211.8	-29.72061	-10.88991	-40.55308			211.8	-13.02393076	-4.597226444	-16.70776203
						-40.63063				211.7	-29.81186	-11.01066	-40.82252	-40.63063			211.7	-29.81186	-11.01066	-40.63063			211.7	-13.06391762	-4.648201621	-16.73971243
						-40.75117				211.6	-29.86319	-11.07479	-40.93798	-40.75117			211.6	-29.86319	-11.07479	-40.75117			211.6	-13.08641104	-4.675274401	-16.78937459
						-40.84166				211.5	-29.93388	-11.14048	-41.07436	-40.84166			211.5	-29.93388	-11.14048	-40.84166			211.5	-13.11738826	-4.703005741	-16.82665623
						-40.90883				211.4	-30.06346	-11.20606	-41.26952	-40.90883			211.4	-30.06346	-11.20606	-40.90883			211.4	-13.17417178	-4.730690645	-16.85433009
						-40.97829				211.3	-30.19912	-11.27772	-41.47684	-40.97829			211.3	-30.19912	-11.27772	-40.97829			211.3	-13.23361963	-4.760942249	-16.88294743
						-41.09358				211.2	-30.35687	-11.40697	-41.76384	-41.09358			211.2	-30.35687	-11.40697	-41.09358			211.2	-13.30274759	-4.815505741	-16.93044661
						-41.23685				211.1	-30.48362	-11.54412	-42.02774	-41.23685			211.1	-30.48362	-11.54412	-41.23685			211.1	-13.35829097	-4.873404255	-16.98947347
						-41.44315				211	-30.66985	-11.71725	-42.3871	-41.44315			211	-30.66985	-11.71725	-41.44315			211	-13.43989921	-4.946491895	-17.07446852
						-41.6822				210.9	-30.88731	-11.86871	-42.75602	-41.6822			210.9	-30.88731	-11.86871	-41.6822			210.9	-13.53519281	-5.010431442	-17.17295649
						-41.88298				210.8	-31.08065	-12.04125	-43.1219	-41.88298			210.8	-31.08065	-12.04125	-41.88298			210.8	-13.61991674	-5.08327001	-17.25567732
						-42.15938				210.7	-31.27153	-12.24423	-43.51576	-42.15938			210.7	-31.27153	-12.24423	-42.15938			210.7	-13.70356266	-5.168958967	-17.36955339
						-42.46525				210.6	-31.46764	-12.42024	-43.88788	-42.46525			210.6	-31.46764	-12.42024	-42.46525			210.6	-13.78950044	-5.243262411	-17.49557103
						-42.77274				210.5	-31.65697	-12.64257	-44.29954	-42.77274			210.5	-31.65697	-12.64257	-42.77274			210.5	-13.87246713	-5.337120061	-17.6222561
						-43.02186				210.4	-31.83879	-12.82069	-44.65948	-43.02186			210.4	-31.83879	-12.82069	-43.02186			210.4	-13.95214286	-5.412314252	-17.72489288
						-43.28734				210.3	-32.05061	-12.99791	-45.04852	-43.28734			210.3	-32.05061	-12.99791	-43.28734			210.3	-14.04496494	-5.487128504	-17.83426994
						-43.57188				210.2	-32.26731	-13.19751	-45.46482	-43.57188			210.2	-32.26731	-13.19751	-43.57188			210.2	-14.1399255	-5.571390578	-17.95149967
						-43.85238				210.1	-32.45079	-13.38109	-45.83188	-43.85238			210.1	-32.45079	-13.38109	-43.85238			210.1	-14.22032866	-5.648889733	-18.06706493
						-44.14666				210	-32.64281	-13.57461	-46.21742	-44.14666			210	-32.64281	-13.57461	-44.14666			210	-14.30447415	-5.730585106	-18.18830751
						-44.39615				209.9	-32.8579	-13.7109	-46.5688	-44.39615			209.9	-32.8579	-13.7109	-44.39615			209.9	-14.39872918	-5.788120567	-18.29109674
						-44.70787				209.8	-33.11305	-13.93065	-47.0437	-44.70787			209.8	-33.11305	-13.93065	-44.70787			209.8	-14.510539	-5.880889058	-18.41952456
						-45.01534				209.7	-33.33614	-14.14244	-47.47858	-45.01534			209.7	-33.33614	-14.14244	-45.01534			209.7	-14.60829974	-5.970297197	-18.54620138
						-45.33083				209.6	-33.53233	-14.31033	-47.84266	-45.33083			209.6	-33.53233	-14.31033	-45.33083			209.6	-14.69427257	-6.041172746	-18.67618243
						-45.64969				209.5	-33.70061	-14.48481	-48.18542	-45.64969			209.5	-33.70061	-14.48481	-45.64969			209.5	-14.7680149	-6.114830294	-18.80755191
						-45.91723				209.4	-33.87318	-14.62068	-48.49386	-45.91723			209.4	-33.87318	-14.62068	-45.91723			209.4	-14.84363716	-6.17218845	-18.91777769
						-46.10558				209.3	-33.98849	-14.68739	-48.67588	-46.10558			209.3	-33.98849	-14.68739	-46.10558			209.3	-14.8941674	-6.200350388	-18.99537739
						-46.30517				209.2	-34.14069	-14.74049	-48.88118	-46.30517			209.2	-34.14069	-14.74049	-46.30517			209.2	-14.96086328	-6.222766802	-19.07760794
						-46.60055				209.1	-34.29588	-14.83758	-49.13346	-46.60055			209.1	-34.29588	-14.83758	-46.60055			209.1	-15.02886941	-6.263753799	-19.19930372
						-46.86183				209	-34.44514	-14.96314	-49.40828	-46.86183			209	-34.44514	-14.96314	-46.86183			209	-15.09427695	-6.316759541	-19.3069504
						-47.09981				208.9	-34.60435	-15.02425	-49.6286	-47.09981			208.9	-34.60435	-15.02425	-47.09981			208.9	-15.1640447	-6.342557413	-19.40499753
						-47.30703				208.8	-34.78743	-15.02043	-49.80786	-47.30703			208.8	-34.78743	-15.02043	-47.30703			208.8	-15.24427257	-6.340944782	-19.49037162
						-47.49129				208.7	-34.96027	-15.02607	-49.98634	-47.49129			208.7	-34.96027	-15.02607	-47.49129			208.7	-15.32001315	-6.343325735	-19.56628626
						-47.66853				208.6	-35.08176	-15.03396	-50.11572	-47.66853			208.6	-35.08176	-15.03396	-47.66853			208.6	-15.37325153	-6.346656535	-19.63930867
						-47.84895				208.5	-35.20356	-15.02976	-50.23332	-47.84895			208.5	-35.20356	-15.02976	-47.84895			208.5	-15.42662577	-6.344883485	-19.71364123
						-47.9489				208.4	-35.32278	-15.04338	-50.36616	-47.9489			208.4	-35.32278	-15.04338	-47.9489			208.4	-15.47886941	-6.350633232	-19.75482037
						-48.03872				208.3	-35.50879	-15.14749	-50.65628	-48.03872			208.3	-35.50879	-15.14749	-48.03872			208.3	-15.56038124	-6.394583755	-19.79182597
						-48.1077				208.2	-35.64164	-15.30884	-50.95048	-48.1077			208.2	-35.64164	-15.30884	-48.1077			208.2	-15.61859772	-6.462698413	-19.82024555
						-48.19023				208.1	-35.7633	-15.4428	-51.2061	-48.19023			208.1	-35.7633	-15.4428	-48.19023			208.1	-15.6719106	-6.519250253	-19.85424769
						-48.24922				208	-35.86691	-15.59521	-51.46212	-48.24922			208	-35.86691	-15.59521	-48.24922			208	-15.71731376	-6.583590848	-19.87855142
						-48.30771				207.9	-35.97966	-15.76066	-51.74032	-48.30771			207.9	-35.97966	-15.76066	-48.30771			207.9	-15.76672217	-6.653436339	-19.90264914
						-48.29018				207.8	-36.10383	-15.92333	-52.02716	-48.29018			207.8	-36.10383	-15.92333	-48.29018			207.8	-15.82113497	-6.72210824	-19.89542683
						-48.28086				207.7	-36.24766	-16.05236	-52.30002	-48.28086			207.7	-36.24766	-16.05236	-48.28086			207.7	-15.88416301	-6.776578858	-19.89158701
						-48.36892				207.6	-36.36702	-16.17642	-52.54344	-48.36892			207.6	-36.36702	-16.17642	-48.36892			207.6	-15.93646801	-6.828951368	-19.9278675
						-48.44375				207.5	-36.40168	-16.29068	-52.69236	-48.44375			207.5	-36.40168	-16.29068	-48.44375			207.5	-15.95165644	-6.877186761	-19.95869726
						-48.37919				207.4	-36.43658	-16.41348	-52.85006	-48.37919			207.4	-36.43658	-16.41348	-48.37919			207.4	-15.96695004	-6.929027356	-19.93209871
						-48.28448				207.3	-36.47665	-16.47235	-52.949	-48.28448			207.3	-36.47665	-16.47235	-48.28448			207.3	-15.9845092	-6.953879601	-19.89307844
						-48.17058				207.2	-36.45207	-16.60117	-53.05324	-48.17058			207.2	-36.45207	-16.60117	-48.17058			207.2	-15.97373795	-7.008261567	-19.84615194
						-48.09738				207.1	-36.38278	-16.74018	-53.12296	-48.09738			207.1	-36.38278	-16.74018	-48.09738			207.1	-15.94337423	-7.066945289	-19.81599374
						-48.01523				207	-36.34333	-16.89493	-53.23826	-48.01523			207	-36.34333	-16.89493	-48.01523			207	-15.92608677	-7.132273725	-19.78214815
						-47.84117				206.9	-36.29558	-17.11218	-53.40776	-47.84117			206.9	-36.29558	-17.11218	-47.84117			206.9	-15.90516214	-7.223986829	-19.71043589
						-47.65708				206.8	-36.28259	-17.33059	-53.61318	-47.65708			206.8	-36.28259	-17.33059	-47.65708			206.8	-15.89946976	-7.316189632	-19.6345913
						-47.53517				206.7	-36.26749	-17.57269	-53.84018	-47.53517			206.7	-36.26749	-17.57269	-47.53517			206.7	-15.89285276	-7.418393279	-19.5843647
						-47.48388				206.6	-36.13455	-17.82705	-53.9616	-47.48388			206.6	-36.13455	-17.82705	-47.48388			206.6	-15.83459684	-7.525772543	-19.56323336
						-47.41119				206.5	-35.97892	-18.01282	-53.99174	-47.41119			206.5	-35.97892	-18.01282	-47.41119			206.5	-15.7663979	-7.604196217	-19.53328527
						-47.35913				206.4	-35.81536	-18.26996	-54.08532	-47.35913			206.4	-35.81536	-18.26996	-47.35913			206.4	-15.69472393	-7.712749071	-19.51183668
						-47.2658				206.3	-35.66914	-18.50184	-54.17098	-47.2658			206.3	-35.66914	-18.50184	-47.2658			206.3	-15.63064855	-7.810638298	-19.47338497
						-47.11966				206.2	-35.53636	-18.68736	-54.22372	-47.11966			206.2	-35.53636	-18.68736	-47.11966			206.2	-15.57246275	-7.888956434	-19.41317568
						-46.94308				206.1	-35.40776	-18.83286	-54.24062	-46.94308			206.1	-35.40776	-18.83286	-46.94308			206.1	-15.51610868	-7.950379939	-19.34042518
						-46.8182				206	-35.25989	-19.05859	-54.31848	-46.8182			206	-35.25989	-19.05859	-46.8182			206	-15.45131025	-8.045672915	-19.28897495
						-46.61894				205.9	-35.1319	-19.2682	-54.4001	-46.61894			205.9	-35.1319	-19.2682	-46.61894			205.9	-15.39522349	-8.134160757	-19.20688036
						-46.37818				205.8	-34.95581	-19.35801	-54.31382	-46.37818			205.8	-34.95581	-19.35801	-46.37818			205.8	-15.31805872	-8.172074468	-19.10768787
						-46.14862				205.7	-34.84214	-19.52244	-54.36458	-46.14862			205.7	-34.84214	-19.52244	-46.14862			205.7	-15.26824715	-8.241489362	-19.01310976
						-45.87878				205.6	-34.71808	-19.73228	-54.45036	-45.87878			205.6	-34.71808	-19.73228	-45.87878			205.6	-15.21388256	-8.330074299	-18.90193639
						-45.59645				205.5	-34.65212	-19.93062	-54.58274	-45.59645			205.5	-34.65212	-19.93062	-45.59645			205.5	-15.18497809	-8.413804458	-18.78561717
						-45.28623				205.4	-34.52352	-20.12272	-54.64624	-45.28623			205.4	-34.52352	-20.12272	-45.28623			205.4	-15.12862401	-8.494900371	-18.65780735
						-44.98759				205.3	-34.34367	-20.22397	-54.56764	-44.98759			205.3	-34.34367	-20.22397	-44.98759			205.3	-15.04981157	-8.537643533	-18.53476846
						-44.71486				205.2	-34.10252	-20.37492	-54.47744	-44.71486			205.2	-34.10252	-20.37492	-44.71486			205.2	-14.94413672	-8.601367781	-18.42240442
						-44.38857				205.1	-33.77323	-20.42943	-54.20266	-44.38857			205.1	-33.77323	-20.42943	-44.38857			205.1	-14.79983786	-8.624379433	-18.2879738
						-43.97975				205	-33.45897	-20.39977	-53.85874	-43.97975			205	-33.45897	-20.39977	-43.97975			205	-14.66212533	-8.611858325	-18.11954103
						-43.55592				204.9	-33.22287	-20.27757	-53.50044	-43.55592			204.9	-33.22287	-20.27757	-43.55592			204.9	-14.55866345	-8.560271023	-17.94492419
						-43.15975				204.8	-33.0017	-20.1585	-53.1602	-43.15975			204.8	-33.0017	-20.1585	-43.15975			204.8	-14.46174408	-8.510005066	-17.7817032
						-42.66135				204.7	-32.80772	-20.04602	-52.85374	-42.66135			204.7	-32.80772	-20.04602	-42.66135			204.7	-14.3767397	-8.462521108	-17.57636371
						-42.16847				204.6	-32.53337	-19.97457	-52.50794	-42.16847			204.6	-32.53337	-19.97457	-42.16847			204.6	-14.25651621	-8.432358156	-17.37329845
						-41.70763				204.5	-32.21991	-19.93251	-52.15242	-41.70763			204.5	-32.21991	-19.93251	-41.70763			204.5	-14.11915425	-8.41460233	-17.18343359
						-41.30141				204.4	-31.86421	-20.03071	-51.89492	-41.30141			204.4	-31.86421	-20.03071	-41.30141			204.4	-13.96328221	-8.45605792	-17.01607202
						-40.89474				204.3	-31.5396	-20.1894	-51.729	-40.89474			204.3	-31.5396	-20.1894	-40.89474			204.3	-13.82103418	-8.523049645	-16.84852505
						-40.36715				204.2	-31.25296	-20.36786	-51.62082	-40.36715			204.2	-31.25296	-20.36786	-40.36715			204.2	-13.69542507	-8.598387369	-16.63115936
						-39.83436				204.1	-30.91009	-20.45999	-51.37008	-39.83436			204.1	-30.91009	-20.45999	-39.83436			204.1	-13.54517528	-8.63728048	-16.41165129
						-39.30109				204	-30.46106	-20.63046	-51.09152	-39.30109			204	-30.46106	-20.63046	-39.30109			204	-13.34840491	-8.709245187	-16.19194545
						-38.76225				203.9	-30.00124	-20.78124	-50.78248	-38.76225			203.9	-30.00124	-20.78124	-38.76225			203.9	-13.14690622	-8.77289767	-15.96994479
						-38.23372				203.8	-29.52008	-20.93218	-50.45226	-38.23372			203.8	-29.52008	-20.93218	-38.23372			203.8	-12.93605609	-8.836617697	-15.75219183
						-37.67653				203.7	-29.03125	-21.10115	-50.1324	-37.67653			203.7	-29.03125	-21.10115	-37.67653			203.7	-12.72184487	-8.907949173	-15.52263102
						-37.15111				203.6	-28.5905	-21.4024	-49.9929	-37.15111			203.6	-28.5905	-21.4024	-37.15111			203.6	-12.52870289	-9.035123269	-15.30615936
						-36.5543				203.5	-28.19098	-21.51718	-49.70816	-36.5543			203.5	-28.19098	-21.51718	-36.5543			203.5	-12.3536284	-9.083578183	-15.06027521
						-35.98644				203.4	-27.7198	-21.577	-49.2968	-35.98644			203.4	-27.7198	-21.577	-35.98644			203.4	-12.14715162	-9.108831476	-14.82631839
						-35.43541				203.3	-27.27216	-21.65086	-48.92302	-35.43541			203.3	-27.27216	-21.65086	-35.43541			203.3	-11.95099036	-9.14001182	-14.59929548
						-34.85696				203.2	-26.76438	-21.63748	-48.40186	-34.85696			203.2	-26.76438	-21.63748	-34.85696			203.2	-11.72847502	-9.134363391	-14.36097561
						-34.22675				203.1	-26.21944	-21.51424	-47.73368	-34.22675			203.1	-26.21944	-21.51424	-34.22675			203.1	-11.48967572	-9.082337048	-14.10133075
						-33.5636				203	-25.63561	-21.57101	-47.20662	-33.5636			203	-25.63561	-21.57101	-33.5636			203	-11.23383436	-9.106302769	-13.8281147
						-32.89097				202.9	-25.09276	-21.66966	-46.76242	-32.89097			202.9	-25.09276	-21.66966	-32.89097			202.9	-10.99595092	-9.147948328	-13.55099291
						-32.23211				202.8	-24.52214	-21.69444	-46.21658	-32.23211			202.8	-24.52214	-21.69444	-32.23211			202.8	-10.74589833	-9.158409321	-13.27954433
						-31.46656				202.7	-23.93666	-21.43186	-45.36852	-31.46656			202.7	-23.93666	-21.43186	-31.46656			202.7	-10.48933392	-9.047559946	-12.96413975
						-30.62661				202.6	-23.40608	-21.19528	-44.60136	-30.62661			202.6	-23.40608	-21.19528	-30.62661			202.6	-10.25682734	-8.947686592	-12.61808256
						-29.93367				202.5	-22.91351	-21.20021	-44.11372	-29.93367			202.5	-22.91351	-21.20021	-29.93367			202.5	-10.04097721	-8.949767815	-12.33259311
						-29.22808				202.4	-22.44812	-21.30752	-43.75564	-29.22808			202.4	-22.44812	-21.30752	-29.22808			202.4	-9.837037686	-8.995069233	-12.04189189
						-28.47622				202.3	-21.97453	-21.34053	-43.31506	-28.47622			202.3	-21.97453	-21.34053	-28.47622			202.3	-9.62950482	-9.009004559	-11.73212755
						-27.76787				202.2	-21.47483	-21.29793	-42.77276	-27.76787			202.2	-21.47483	-21.29793	-27.76787			202.2	-9.410530237	-8.99102077	-11.44028922
						-27.05824				202.1	-21.03401	-21.30391	-42.33792	-27.05824			202.1	-21.03401	-21.30391	-27.05824			202.1	-9.217357581	-8.993545255	-11.14792353
						-26.28613				202	-20.56659	-21.35759	-41.92418	-26.28613			202	-20.56659	-21.35759	-26.28613			202	-9.012528484	-9.016206518	-10.82981625
						-25.48824				201.9	-20.05235	-21.36915	-41.4215	-25.48824			201.9	-20.05235	-21.36915	-25.48824			201.9	-8.787182296	-9.021086626	-10.50108767
						-24.8208				201.8	-19.54006	-21.40116	-40.94122	-24.8208			201.8	-19.54006	-21.40116	-24.8208			201.8	-8.562690622	-9.034599797	-10.22610415
						-24.18366				201.7	-19.03096	-21.52236	-40.55332	-24.18366			201.7	-19.03096	-21.52236	-24.18366			201.7	-8.339596845	-9.085764944	-9.963604153
						-23.51552				201.6	-18.57195	-21.78025	-40.3522	-23.51552			201.6	-18.57195	-21.78025	-23.51552			201.6	-8.138453111	-9.194634414	-9.688332235
						-22.73284				201.5	-18.09565	-22.11255	-40.2082	-22.73284			201.5	-18.09565	-22.11255	-22.73284			201.5	-7.929732691	-9.334916413	-9.365870138
						-22.00645				201.4	-17.58262	-22.46932	-40.05194	-22.00645			201.4	-17.58262	-22.46932	-22.00645			201.4	-7.70491674	-9.485528538	-9.066599374
						-21.19892				201.3	-16.98631	-22.43461	-39.42092	-21.19892			201.3	-16.98631	-22.43461	-21.19892			201.3	-7.443606486	-9.470875549	-8.733899143
						-20.33548				201.2	-16.37818	-22.32248	-38.70066	-20.33548			201.2	-16.37818	-22.32248	-20.33548			201.2	-7.177116564	-9.423539345	-8.37816414
						-19.43198				201.1	-15.76419	-22.27349	-38.03768	-19.43198			201.1	-15.76419	-22.27349	-19.43198			201.1	-6.90805872	-9.402857987	-8.005924522
						-18.60099				201	-15.00549	-22.31259	-37.31808	-18.60099			201	-15.00549	-22.31259	-18.60099			201	-6.575587204	-9.419364235	-7.663558833
						-17.75817				200.9	-14.18177	-22.35547	-36.53724	-17.75817			200.9	-14.18177	-22.35547	-17.75817			200.9	-6.214623138	-9.437466228	-7.316319216
						-16.88326				200.8	-13.36144	-22.56174	-35.92318	-16.88326			200.8	-13.36144	-22.56174	-16.88326			200.8	-5.85514461	-9.524544073	-6.955858603
						-15.96303				200.7	-12.58004	-22.56884	-35.14888	-15.96303			200.7	-12.58004	-22.56884	-15.96303			200.7	-5.512725679	-9.527541371	-6.576726269
						-14.99746				200.6	-11.80896	-22.30526	-34.11422	-14.99746			200.6	-11.80896	-22.30526	-14.99746			200.6	-5.174829097	-9.416269841	-6.178913975
						-13.88508				200.5	-11.02909	-22.03819	-33.06728	-13.88508			200.5	-11.02909	-22.03819	-13.88508			200.5	-4.833080631	-9.303524992	-5.720616348
						-12.7065				200.4	-10.18837	-21.73177	-31.92014	-12.7065			200.4	-10.18837	-21.73177	-12.7065			200.4	-4.464666959	-9.174168355	-5.235044496
						-11.56443				200.3	-9.39534	-21.51784	-30.91318	-11.56443			200.3	-9.39534	-21.51784	-11.56443			200.3	-4.117151621	-9.083856805	-4.764514667
						-10.30645				200.2	-8.49685	-21.55835	-30.0552	-10.30645			200.2	-8.49685	-21.55835	-10.30645			200.2	-3.723422436	-9.100958291	-4.246230224
						-8.93382				200.1	-7.63802	-21.69842	-29.33644	-8.93382			200.1	-7.63802	-21.69842	-8.93382			200.1	-3.347072743	-9.160089497	-3.680710283
						-7.57599				200	-6.75513	-21.76759	-28.52272	-7.57599			200	-6.75513	-21.76759	-7.57599			200	-2.960179667	-9.189289936	-3.121287904
						-6.27252				199.9	-5.79129	-21.6314	-27.42269	-6.27252			199.9	-5.79129	-21.6314	-6.27252			199.9	-2.537813322	-9.13179669	-2.584261701
						-4.93647				199.8	-4.85106	-21.66099	-26.51205	-4.93647			199.8	-4.85106	-21.66099	-4.93647			199.8	-2.125793164	-9.144288247	-2.033812624
						-3.435653				199.7	-3.94975	-21.57307	-25.52282	-3.435653			199.7	-3.94975	-21.57307	-3.435653			199.7	-1.730828221	-9.107172408	-1.415479977
						-1.9571				199.6	-3.08361	-21.38043	-24.46404	-1.9571			199.6	-3.08361	-21.38043	-1.9571			199.6	-1.351275197	-9.025848531	-0.80632004
						-0.47646				199.5	-2.18085	-21.41016	-23.59101	-0.47646			199.5	-2.18085	-21.41016	-0.47646			199.5	-0.955674847	-9.038399189	-0.196300264
						0.96218				199.4	-1.23994	-20.96775	-22.20769	0.96218			199.4	-1.23994	-20.96775	0.96218			199.4	-0.543356705	-8.851633739	0.396415623
						2.41215				199.3	-0.37636	-20.50997	-20.88633	2.41215			199.3	-0.37636	-20.50997	2.41215			199.3	-0.164925504	-8.65837977	0.99379944
						3.89987				199.2	0.53371	-20.06902	-19.53531	3.89987			199.2	0.53371	-20.06902	3.89987			199.2	0.233878177	-8.472230665	1.606736157
						5.36878				199.1	1.46337	-19.56658	-18.10321	5.36878			199.1	1.46337	-19.56658	5.36878			199.1	0.641266433	-8.260123269	2.211923204
						6.74883				199	2.457514	-19.36667	-16.909156	6.74883			199	2.457514	-19.36667	6.74883			199	1.076912358	-8.175730328	2.780500165
						8.14853				198.9	3.447683	-19.25897	-15.811287	8.14853			198.9	3.447683	-19.25897	8.14853			198.9	1.510816389	-8.130264269	3.357172874
						9.53528				198.8	4.44416	-19.19251	-14.74835	9.53528			198.8	4.44416	-19.19251	9.53528			198.8	1.947484663	-8.102207869	3.928510218
						11.00387				198.7	5.43727	-18.78359	-13.34632	11.00387			198.7	5.43727	-18.78359	11.00387			198.7	2.382677476	-7.929580378	4.533565425
						12.49899				198.6	6.50171	-18.25932	-11.75761	12.49899			198.6	6.50171	-18.25932	12.49899			198.6	2.849127958	-7.708257345	5.149550923
						13.99236				198.5	7.48891	-17.34577	-9.85686	13.99236			198.5	7.48891	-17.34577	13.99236			198.5	3.281730938	-7.32259794	5.764815425
						15.33003				198.4	8.51549	-16.64804	-8.13255	15.33003			198.4	8.51549	-16.64804	15.33003			198.4	3.73159071	-7.028047957	6.315931938
						16.72737				198.3	9.55589	-16.12349	-6.5676	16.72737			198.3	9.55589	-16.12349	16.72737			198.3	4.187506573	-6.806606721	6.891632334
						18.12401				198.2	10.59933	-15.82765	-5.22832	18.12401			198.2	10.59933	-15.82765	18.12401			198.2	4.644754601	-6.681716481	7.467044331
						19.37156				198.1	11.73339	-15.6201	-3.88671	19.37156			198.1	11.73339	-15.6201	19.37156			198.1	5.141713409	-6.594098278	7.981031641
						20.54734				198	12.89266	-15.38174	-2.48908	20.54734			198	12.89266	-15.38174	20.54734			198	5.649719544	-6.493473489	8.465449901
						21.69088				197.9	14.04017	-14.87133	-0.83116	21.69088			197.9	14.04017	-14.87133	21.69088			197.9	6.152572305	-6.27800152	8.936585366
						22.89018				197.8	15.12076	-14.49464	0.62612	22.89018			197.8	15.12076	-14.49464	22.89018			197.8	6.626099912	-6.118980074	9.430693804
						24.1877				197.7	16.17698	-14.34502	1.83196	24.1877			197.7	16.17698	-14.34502	24.1877			197.7	7.088948291	-6.055817291	9.965268622
						25.53756				197.6	17.23999	-14.31281	2.92718	25.53756			197.6	17.23999	-14.31281	25.53756			197.6	7.55477213	-6.042219689	10.52140738
						26.96433				197.5	18.28364	-14.42546	3.85818	26.96433			197.5	18.28364	-14.42546	26.96433			197.5	8.012112182	-6.089775414	11.10923286
						28.44231				197.4	19.39285	-14.35535	5.0375	28.44231			197.4	19.39285	-14.35535	28.44231			197.4	8.49818142	-6.060178149	11.71815672
						29.94214				197.3	20.46366	-14.57664	5.88702	29.94214			197.3	20.46366	-14.57664	29.94214			197.3	8.967423313	-6.153596758	12.33608273
						31.50849				197.2	21.49162	-14.55278	6.93884	31.50849			197.2	21.49162	-14.55278	31.50849			197.2	9.417887818	-6.143524147	12.9814148
						33.06352				197.1	22.54291	-14.32799	8.21492	33.06352			197.1	22.54291	-14.32799	33.06352			197.1	9.878575811	-6.048627997	13.62208306
						34.48801				197	23.61322	-14.60458	9.00864	34.48801			197	23.61322	-14.60458	34.48801			197	10.3475986	-6.16539176	14.20896918
						35.7293				196.9	24.66403	-14.66527	9.99876	35.7293			196.9	24.66403	-14.66527	35.7293			196.9	10.80807625	-6.191012327	14.72037739
						36.98238				196.8	25.65692	-14.87098	10.78594	36.98238			196.8	25.65692	-14.87098	36.98238			196.8	11.24317266	-6.277853766	15.23664305
						38.46112				196.7	26.64757	-14.79093	11.85664	38.46112			196.7	26.64757	-14.79093	38.46112			196.7	11.67728747	-6.244060284	15.84588003
						40.09127				196.6	27.6663	-14.3455	13.3208	40.09127			196.6	27.6663	-14.3455	40.09127			196.6	12.12370727	-6.056019926	16.51749753
						41.75092				196.5	28.70569	-13.39221	15.31348	41.75092			196.5	28.70569	-13.39221	41.75092			196.5	12.57918054	-5.653584093	17.20126895
						43.47628				196.4	29.74673	-12.67737	17.06936	43.47628			196.4	29.74673	-12.67737	43.47628			196.4	13.03537686	-5.351811044	17.91211272
						45.31233				196.3	30.85913	-12.46537	18.39376	45.31233			196.3	30.85913	-12.46537	45.31233			196.3	13.522844	-5.262314252	18.66856048
						47.07212				196.2	31.87582	-12.16178	19.71404	47.07212			196.2	31.87582	-12.16178	47.07212			196.2	13.96836985	-5.134152313	19.39358932
						48.74576				196.1	32.85391	-11.85839	20.99552	48.74576			196.1	32.85391	-11.85839	48.74576			196.1	14.39698072	-5.006074806	20.08312459
						50.2829				196	33.84924	-11.56346	22.28578	50.2829			196	33.84924	-11.56346	50.2829			196	14.83314636	-4.881568727	20.71642221
						51.70053				195.9	34.93447	-10.44713	24.48734	51.70053			195.9	34.93447	-10.44713	51.70053			195.9	15.30870727	-4.410304796	21.30048204
						53.07594				195.8	36.06005	-9.27245	26.7876	53.07594			195.8	36.06005	-9.27245	53.07594			195.8	15.80195004	-3.914408139	21.86714733
						54.40323				195.7	37.0197	-8.1412	28.8785	54.40323			195.7	37.0197	-8.1412	54.40323			195.7	16.22248028	-3.43684566	22.41398731
						55.76332				195.6	38.05349	-7.24714	30.80635	55.76332			195.6	38.05349	-7.24714	55.76332			195.6	16.67549956	-3.059414049	22.9743408
						57.09661				195.5	39.23814	-6.48049	32.75765	57.09661			195.5	39.23814	-6.48049	57.09661			195.5	17.19462752	-2.735769166	23.52365277
						58.44647				195.4	40.29519	-6.42615	33.86904	58.44647			195.4	40.29519	-6.42615	58.44647			195.4	17.65783961	-2.712829281	24.07979153
						60.07496				195.3	41.23321	-5.97495	35.25826	60.07496			195.3	41.23321	-5.97495	60.07496			195.3	18.06889132	-2.52235309	24.75072512
						61.77716				195.2	42.14638	-5.55948	36.5869	61.77716			195.2	42.14638	-5.55948	61.77716			195.2	18.46905346	-2.346960486	25.45202703
						63.33953				195.1	43.13524	-4.65173	38.48351	63.33953			195.1	43.13524	-4.65173	63.33953			195.1	18.90238387	-1.963749578	26.09571935
						64.73681				195	44.03941	-4.02254	40.01687	64.73681			195	44.03941	-4.02254	64.73681			195	19.2986021	-1.698134076	26.67139502
						66.00086				194.9	44.94134	-3.37982	41.56152	66.00086			194.9	44.94134	-3.37982	66.00086			194.9	19.69383874	-1.426806822	27.19218029
						67.24155				194.8	45.74094	-2.74286	42.99808	67.24155			194.8	45.74094	-2.74286	67.24155			194.8	20.04423313	-1.157911179	27.7033413
						68.36654				194.7	46.47867	-2.15735	44.32132	68.36654			194.7	46.47867	-2.15735	68.36654			194.7	20.36751534	-0.910735393	28.16683421
						69.33379				194.6	47.12428	-1.80066	45.32362	69.33379			194.6	47.12428	-1.80066	69.33379			194.6	20.65042945	-0.760157042	28.56533866
						70.21877				194.5	47.77834	-1.85165	45.92669	70.21877			194.5	47.77834	-1.85165	70.21877			194.5	20.93704645	-0.781682709	28.92994809
						70.86317				194.4	48.48356	-1.66386	46.8197	70.86317			194.4	48.48356	-1.66386	70.86317			194.4	21.24608238	-0.702406282	29.19543919
						71.49655				194.3	49.11374	-2.17633	46.93741	71.49655			194.3	49.11374	-2.17633	71.49655			194.3	21.52223488	-0.918747889	29.45639008
						72.27111				194.2	49.59804	-2.75419	46.84385	72.27111			194.2	49.59804	-2.75419	72.27111			194.2	21.734461	-1.162694191	29.77550676
						73.23461				194.1	50.21171	-3.1921	47.01961	73.23461			194.1	50.21171	-3.1921	73.23461			194.1	22.00337862	-1.347559946	30.17246622
						74.20792				194	50.97372	-2.75462	48.2191	74.20792			194	50.97372	-2.75462	74.20792			194	22.33730061	-1.162875718	30.57346737
						74.90818				193.9	51.57217	-1.67502	49.89715	74.90818			193.9	51.57217	-1.67502	74.90818			193.9	22.59954864	-0.707117528	30.86197264
						75.65179				193.8	52.09367	-1.23019	50.86348	75.65179			193.8	52.09367	-1.23019	75.65179			193.8	22.82807625	-0.519330463	31.168338
						76.1443				193.7	52.6631	-0.93163	51.73147	76.1443			193.7	52.6631	-0.93163	76.1443			193.7	23.07760736	-0.393291962	31.37125082
						76.65565				193.6	53.3086	-1.17888	52.12972	76.65565			193.6	53.3086	-1.17888	76.65565			193.6	23.36047327	-0.497669706	31.58192568
						77.43505				193.5	53.91913	-1.76075	52.15838	77.43505			193.5	53.91913	-1.76075	77.43505			193.5	23.6280149	-0.743308848	31.90303642
						77.83124				193.4	54.64653	-2.16455	52.48198	77.83124			193.4	54.64653	-2.16455	77.83124			193.4	23.94677038	-0.913774907	32.06626566
						78.27642				193.3	55.49056	-1.79912	53.69144	78.27642			193.3	55.49056	-1.79912	78.27642			193.3	24.31663453	-0.759506923	32.24967864
						78.58163				193.2	56.35269	-0.25494	56.09775	78.58163			193.2	56.35269	-0.25494	78.58163			193.2	24.69443032	-0.107624113	32.37542436
						78.7578				193.1	57.11615	0.17096	57.28711	78.7578			193.1	57.11615	0.17096	78.7578			193.1	25.02898773	0.072171564	32.44800593
						79.14765				193	57.87285	-0.39658	57.47627	79.14765			193	57.87285	-0.39658	79.14765			193	25.36058282	-0.167418102	32.6086231
						79.72885				192.9	58.6226	0.22841	58.85101	79.72885			192.9	58.6226	0.22841	79.72885			192.9	25.68913234	0.09642435	32.84807597
						80.56711				192.8	59.36856	1.44433	60.81289	80.56711			192.8	59.36856	1.44433	80.56711			192.8	26.01602103	0.609730665	33.19343688
						81.78255				192.7	60.05419	2.697113	62.751303	81.78255			192.7	60.05419	2.697113	81.78255			192.7	26.31647239	1.138598869	33.69419496
						82.7216				192.6	60.83067	4.45432	65.28499	82.7216			192.6	60.83067	4.45432	82.7216			192.6	26.65673532	1.880412023	34.08108108
						83.03808				192.5	61.41864	5.43402	66.85266	83.03808			192.5	61.41864	5.43402	83.03808			192.5	26.91439089	2.29399696	34.21147001
						83.55623				192.4	61.67209	6.04863	67.72072	83.55623			192.4	61.67209	6.04863	83.55623			192.4	27.02545574	2.553457447	34.42494644
						84.2504				192.3	61.81184	6.22672	68.03856	84.2504			192.3	61.81184	6.22672	84.2504			192.3	27.08669588	2.628638973	34.71094265
						85.04478				192.2	62.0406	6.17478	68.21538	85.04478			192.2	62.0406	6.17478	85.04478			192.2	27.18694128	2.606712259	35.03822512
						85.71483				192.1	62.31305	6.36058	68.67363	85.71483			192.1	62.31305	6.36058	85.71483			192.1	27.30633216	2.685148598	35.31428395
						86.16812				192	62.64324	6.16991	68.81315	86.16812			192	62.64324	6.16991	86.16812			192	27.45102542	2.604656366	35.50103823
						86.51581				191.9	62.93932	6.89105	69.83037	86.51581			191.9	62.93932	6.89105	86.51581			191.9	27.58077125	2.90908899	35.6442856
						86.76214				191.8	63.24052	7.53228	70.7728	86.76214			191.8	63.24052	7.53228	86.76214			191.8	27.71276074	3.179787234	35.74577291
						87.35644				191.7	63.40118	8.4156	71.81678	87.35644			191.7	63.40118	8.4156	87.35644			191.7	27.78316389	3.552684904	35.99062294
						87.84533				191.6	63.40202	8.6909	72.09292	87.84533			191.6	63.40202	8.6909	87.84533			191.6	27.78353199	3.668904086	36.19204433
						88.72485				191.5	63.4819	9.12544	72.60734	88.72485			191.5	63.4819	9.12544	88.72485			191.5	27.81853637	3.85234718	36.55440425
						89.54687				191.4	63.5386	11.14348	74.68208	89.54687			191.4	63.5386	11.14348	89.54687			191.4	27.843383	4.704272205	36.89307432
						90.11754				191.3	63.57071	13.15401	76.72472	90.11754			191.3	63.57071	13.15401	90.11754			191.3	27.85745399	5.553026849	37.12818886
						90.65435				191.2	63.59634	13.83774	77.43408	90.65435			191.2	63.59634	13.83774	90.65435			191.2	27.86868536	5.841666667	37.34935316
						90.72908				191.1	63.55734	13.55584	77.11318	90.72908			191.1	63.55734	13.55584	90.72908			191.1	27.85159509	5.722661263	37.38014173
						90.76487				191	63.39122	13.20662	76.59784	90.76487			191	63.39122	13.20662	90.76487			191	27.7787993	5.575236407	37.39488711
						91.39963				190.9	63.23425	12.47443	75.70868	91.39963			190.9	63.23425	12.47443	91.39963			190.9	27.71001315	5.266138973	37.65640656
						92.03377				190.8	63.30131	11.7369	75.03821	92.03377			190.8	63.30131	11.7369	92.03377			190.8	27.73939965	4.954787234	37.91767057
						92.34982				190.7	63.55831	12.2095	75.76781	92.34982			190.7	63.55831	12.2095	92.34982			190.7	27.85202016	5.154297535	38.04788233
						92.66608				190.6	63.90758	12.57836	76.48594	92.66608			190.6	63.90758	12.57836	92.66608			190.6	28.0050745	5.310013509	38.17818062
						92.71298				190.5	64.14656	13.93336	78.07992	92.71298			190.5	64.14656	13.93336	92.71298			190.5	28.10979842	5.882033097	38.1975033
						92.7504				190.4	64.26908	15.89498	80.16406	92.7504			190.4	64.26908	15.89498	92.7504			190.4	28.16348817	6.710140155	38.21292024
						92.73293				190.3	64.21772	17.36992	81.58764	92.73293			190.3	64.21772	17.36992	92.73293			190.3	28.1409816	7.332792975	38.20572264
						92.60278				190.2	64.13572	19.08942	83.22514	92.60278			190.2	64.13572	19.08942	92.60278			190.2	28.1050482	8.058687943	38.15210119
						92.86157				190.1	64.14369	20.15509	84.29878	92.86157			190.1	64.14369	20.15509	92.86157			190.1	28.10854075	8.508565518	38.25872198
						92.95965				190	64.04124	22.15974	86.20098	92.95965			190	64.04124	22.15974	92.95965			190	28.06364592	9.354837893	38.29913069
																	irgd random coil
																	T��1	helix
																	T��1-iRGD	helix
